# Supplementary material for: RNA-Seq of Chicken Embryo Liver Reveals Transcriptional Pathways Influenced by Egg Formaldehyde Treatment
Source: Genes (Basel). 2025 Apr 22;16(5):471. doi: 10.3390/genes16050471 (PMC12111442; doi:10.3390/genes16050471)
Supplement: Supplementary file 1 [file genes-16-00471-s001.zip › Supplementary Table S2.xlsx]

## Sheet: Summary of Seq Data
Supplementary Table S2. Summary of sequencing reads mapping to the reference genome and quality parameters.
	Control-01	Control-02	Control-03	Control-04	FA-01	FA-02	FA-03	FA-04
Raw Reads	3566846	13454296	13551284	13551284	16927484	16958961	21434802	17494045
Clean Reads	192172	4923462	4964539	4953491	409406	420733	230396	253933
Avg Read Length	150	149	148	148	149	146	148	148
GC%	55	53	53	53	60	53	52	56
Mapping Rate (%)	79.14	79.14	79.01	79.14	65.33	65.33	49.13	61.75
