# Supplementary material for: RNA-Seq of Chicken Embryo Liver Reveals Transcriptional Pathways Influenced by Egg Formaldehyde Treatment
Source: Genes (Basel). 2025 Apr 22;16(5):471. doi: 10.3390/genes16050471 (PMC12111442; doi:10.3390/genes16050471)
Supplement: Supplementary file 1 [file genes-16-00471-s001.zip › Supplementary Table S3.xlsx]

## Sheet: All Significant DEGs
	Supplementary Table S3. List of all significantly differentially expressed genes (DEGs)
ensembl	symbol	baseMean	log2FoldChange	lfcSE	pvalue	padj	chromosome.scaffoldName	geneStart	geneEnd	regulation	novKno
ENSGALG00010000020	COX2	10395.5	0.979247	0.214099	1.15e-06	3.34e-05	MT	7108	7791	UP	known
ENSGALG00010016998	DNASE1L2	12.6569	10.8948	2.95345	9.01e-16	1.16e-13	14	12316147	12321080	UP	known
ENSGALG00010029939	LOC107049986	5.41655	8.98549	3.25734	5.37e-06	0.000130238	19	209744	212728	UP	novel
ENSGALG00010012338	H3C31	3.71575	8.792	2.84772	4.72e-09	2.28e-07	1	48213726	48214821	UP	known
ENSGALG00010022269	CNTD1	2.70828	7.8564	3.15192	3.49e-05	0.000685154	27	5049990	5054537	UP	known
ENSGALG00010024578	LOC101751691	2.70828	7.8564	3.15192	3.49e-05	0.000685154	11	1734909	1738618	UP	novel
ENSGALG00010017510	HDC	1.92814	7.09858	2.96937	2.83e-05	0.000573431	10	10899725	10909123	UP	known
ENSGALG00010028339	BCAN	2.85941	5.8225	1.64724	3.09e-06	8.02e-05	25	993644	1012148	UP	known
ENSGALG00010027577	ADORA3	2.98458	5.7395	1.74973	9.6e-06	0.000217131	26	3263333	3266017	UP	known
ENSGALG00010016097	FNIP1	1.82972	5.33289	1.86526	7.59e-05	0.00134318	13	16193142	16251815	UP	known
ENSGALG00010005885	SLITRK5	1.82872	5.33118	1.86553	7.62e-05	0.00134682	1	149395336	149401550	UP	known
ENSGALG00010003438	KCNS3	127.881	5.1842	0.20119	6.71e-148	3.68e-144	3	100007723	100034501	UP	known
ENSGALG00010024400	KCNA1	68.9246	4.8961	0.236972	9.63e-96	2.11e-92	1	73911818	74027870	UP	known
ENSGALG00010011614	NA	2.75011	4.84517	1.20908	4.7e-06	0.0001168	W	1988676	1993453	UP	novel
ENSGALG00010020328	SLC17A6	19.1859	4.81777	0.488213	2.66e-24	6.94e-22	5	2996733	3027812	UP	known
ENSGALG00010000319	NA	23.1276	4.75677	0.42421	1.37e-30	5.76e-28	JAENSK010000641.1	3020	34841	UP	novel
ENSGALG00010016390	ACSM4	47.1116	4.71862	0.281265	1.6e-64	1.6e-61	14	14554867	14571298	UP	known
ENSGALG00010021869	GJC3	38.7175	4.68112	0.571445	4.9e-18	8.8e-16	27	884487	903751	UP	known
ENSGALG00010012972	NA	3.15813	4.44693	1.2045	7.24e-06	0.000169237	W	7378987	7383056	UP	novel
ENSGALG00010012721	NA	8.63929	4.31546	0.644707	8.71e-13	7.76e-11	W	6122076	6124226	UP	novel
ENSGALG00010010007	CTIF	5.88509	4.26763	0.781069	1.77e-09	9.76e-08	Z	1607530	1702684	UP	known
ENSGALG00010020319	NTRK3	4.74308	4.12772	0.831019	2.39e-08	1.02e-06	10	13223455	13422174	UP	known
ENSGALG00010023066	TLR21	154.188	4.05573	0.182477	5e-111	1.37e-107	11	308806	338833	UP	known
ENSGALG00010014300	ELFN2	44.3573	3.99778	0.266799	2.07e-52	1.75e-49	1	51319324	51382144	UP	known
ENSGALG00010004342	ZNF438	30.2606	3.98492	0.316108	2.22e-37	1.28e-34	2	14502328	14545188	UP	known
ENSGALG00010011709	NA	13.063	3.95653	0.753476	3.76e-09	1.88e-07	W	2087184	2097490	UP	novel
ENSGALG00010023466	NA	2.64344	3.94509	1.11648	1.64e-05	0.000350342	5	149167	157669	UP	novel
ENSGALG00010004533	PAG1	33.5118	3.94136	0.300693	3.17e-40	1.93e-37	2	120795513	120900681	UP	known
ENSGALG00010011631	NA	15.4827	3.92597	0.581599	2.81e-13	2.78e-11	W	1989303	1999315	UP	novel
ENSGALG00010011779	NA	13.202	3.89625	0.508562	6.34e-16	8.37e-14	W	2098409	2113400	UP	novel
ENSGALG00010027879	NA	28.8393	3.79725	0.369714	1.53e-26	4.53e-24	28	2441129	2443341	UP	novel
ENSGALG00010014109	AMIGO2	2.89216	3.75505	0.988102	6.4e-06	0.000152103	1	31378614	31401407	UP	known
ENSGALG00010028006	LOC121107540	2.51264	3.73462	1.16239	3.52e-05	0.000690907	25	2833626	2841834	UP	novel
ENSGALG00010012939	GJA1	251.697	3.69449	0.383677	3.22e-23	8.01e-21	3	61344495	61440467	UP	known
ENSGALG00010008242	CNTN5	7.1254	3.65291	0.685501	2.73e-09	1.41e-07	1	183347433	183948883	UP	known
ENSGALG00010019698	LOC100857834	32.0872	3.53059	0.674308	6.73e-09	3.12e-07	5	263544	266476	UP	novel
ENSGALG00010003271	AKAP11	1.82	3.43189	1.3058	0.000286449	0.00415788	1	166270074	166323026	UP	known
ENSGALG00010012995	SERINC2	63.7439	3.32257	0.409409	1.23e-17	2e-15	23	985233	991697	UP	known
ENSGALG00010007162	NA	1.92481	3.29194	1.30907	0.000383872	0.00533865	1	175317675	175370502	UP	novel
ENSGALG00010025103	GSK3A	180.844	3.28251	0.126938	6.59e-149	7.22e-145	1	80021490	80159678	UP	known
ENSGALG00010016644	NMRAL1	10.2938	3.28182	0.696437	1.99e-07	6.82e-06	14	12752216	12757162	UP	known
ENSGALG00010000659	LOC121109782	12.9235	3.25919	0.603767	2.53e-09	1.33e-07	2	80456782	80473215	UP	novel
ENSGALG00010008862	ZNF367	3.93002	3.24234	0.807108	2.63e-06	6.94e-05	Z	42774792	42781742	UP	known
ENSGALG00010028337	LOC428319	3.02777	3.22509	1.19977	0.000147147	0.00238195	28	965043	970356	UP	novel
ENSGALG00010017346	GM2A	196.071	3.2222	0.160083	4.39e-92	8.02e-89	13	12613744	12617706	UP	known
ENSGALG00010021709	DLX1	1.87939	3.22033	1.32279	0.000476836	0.00630355	7	17462636	17464369	UP	known
ENSGALG00010017644	RBBP6	906.913	3.21913	0.173617	4.19e-78	5.74e-75	14	6781690	6814006	UP	known
ENSGALG00010000731	NA	4.99234	3.1883	0.716375	4.49e-07	1.43e-05	29	435029	439415	UP	novel
ENSGALG00010013949	PRRC2C	372.538	3.18592	0.221257	2.91e-48	2.28e-45	8	4732389	4799379	UP	known
ENSGALG00010019346	POU3F4	3.03755	3.17945	1.01166	4.43e-05	0.000832717	4	9019760	9022954	UP	known
ENSGALG00010021630	VTG1	1.95901	3.13581	1.23164	0.000299732	0.00429381	8	18297743	18369074	UP	known
ENSGALG00010026122	NEUROD2	1.95126	3.12508	1.23329	0.000310255	0.00443592	27	4179356	4183771	UP	known
ENSGALG00010007430	MEF2C	1.94927	3.12232	1.23372	0.000313018	0.00445502	Z	61121780	61256942	UP	known
ENSGALG00010025359	CDCP2	2.30617	3.05644	1.25203	0.000607691	0.00773482	8	24831404	24840318	UP	known
ENSGALG00010015881	GAB3	3.00993	3.00837	1.17557	0.00019522	0.00304326	4	14210545	14265435	UP	known
ENSGALG00010015203	HMGXB4	378.339	3.00726	0.160655	6.55e-80	1.02e-76	1	52180055	52194214	UP	known
ENSGALG00010003256	NA	5.81408	2.86438	1.09688	0.000419738	0.00573555	16	1133157	1134396	UP	novel
ENSGALG00010021187	SEMA7A	3.02514	2.85299	0.967639	0.000111684	0.0018801	10	2552244	2582142	UP	known
ENSGALG00010005337	DCTN1	38.482	2.84603	0.562712	2.81e-08	1.18e-06	4	90523375	90556583	UP	known
ENSGALG00010027838	FUT6	4.03786	2.84059	0.849761	2.9e-05	0.00058529	28	1937936	1962148	UP	known
ENSGALG00010014032	PSD3	11.9126	2.82003	0.4514	2.06e-11	1.46e-09	Z	55263111	55383458	UP	known
ENSGALG00010023204	NA	30.015	2.81251	0.283155	1.12e-24	3.08e-22	6	11574392	11575231	UP	novel
ENSGALG00010016999	RHOG2	2.94672	2.79712	1.08914	0.000288895	0.0041823	4	2213949	2219773	UP	known
ENSGALG00010022689	MPL	13.9564	2.74511	0.509663	1.73e-09	9.56e-08	8	19361455	19365614	UP	known
ENSGALG00010027314	PDE4C	2.00726	2.67252	1.25862	0.000795976	0.00969033	28	4430284	4437243	UP	known
ENSGALG00010028914	TLR4	3.07395	2.67	1.20757	0.000467145	0.00622803	17	4245577	4251238	UP	known
ENSGALG00010012052	KLF10	120.191	2.62724	0.146308	3.98e-73	4.85e-70	2	128801528	128806433	UP	known
ENSGALG00010019498	LOC415478	7.84981	2.62414	0.772114	1.68e-05	0.000355975	10	12314520	12363059	UP	novel
ENSGALG00010015801	VSTM2L	4.32869	2.60625	0.864623	5.92e-05	0.00107138	20	10757775	10765378	UP	known
ENSGALG00010021206	HSD17B1	9.48551	2.60457	0.495275	6.49e-09	3.05e-07	27	4960560	4961998	UP	known
ENSGALG00010028917	NR6A1	16.2967	2.59407	0.379913	3.9e-13	3.68e-11	17	10059970	10121692	UP	known
ENSGALG00010001226	VEPH1	3.05874	2.5873	0.92819	0.000171208	0.00269579	9	22411313	22467075	UP	known
ENSGALG00010003719	RPGR	12.3946	2.5776	0.459971	6.87e-10	4.07e-08	1	113027269	113091447	UP	known
ENSGALG00010013396	FYB1	5.12945	2.56323	0.815949	3.56e-05	0.000696621	Z	12821323	12884129	UP	known
ENSGALG00010009309	TRIM54	5.40191	2.56117	0.74678	1.78e-05	0.000376796	3	104350268	104353610	UP	known
ENSGALG00010008906	DBN1	6.7951	2.55814	0.670278	7.6e-06	0.000176734	13	9757148	9768787	UP	known
ENSGALG00010028613	CIART	10.7695	2.53959	0.512797	2.01e-08	8.65e-07	25	2308083	2310979	UP	known
ENSGALG00010022050	LOC107049129	15.7124	2.53756	0.55444	3.52e-07	1.14e-05	5	621563	626100	UP	novel
ENSGALG00010028463	RPS28	3695.22	2.52764	0.292644	4.75e-19	8.98e-17	28	1298940	1301247	UP	known
ENSGALG00010002522	HPSE	4.16742	2.5149	0.87271	9.53e-05	0.00164256	4	46019650	46025255	UP	known
ENSGALG00010022676	LOC101748539	102.984	2.49823	0.365403	1.03e-12	9.03e-11	11	1188621	1193397	UP	novel
ENSGALG00010005223	GRIA4	6.28718	2.46611	1.34205	0.000291191	0.00420443	1	181042517	181265078	UP	known
ENSGALG00010021913	LOC101751545	3.65938	2.4551	0.952499	0.000196135	0.00305318	1	72104546	72116553	UP	novel
ENSGALG00010024646	RORA	3.92575	2.45123	0.856044	0.000184472	0.00288804	10	4676286	5057364	UP	known
ENSGALG00010016852	AHDC1	35.0759	2.44481	0.276837	2.91e-20	6.01e-18	23	2368550	2416564	UP	known
ENSGALG00010021409	MEGF6	3.17696	2.42824	1.0348	0.00046011	0.0061492	21	984347	1020636	UP	known
ENSGALG00010001605	APBB1	141.779	2.41823	0.426245	7.93e-10	4.62e-08	1	196126538	196132626	UP	known
ENSGALG00010001729	MOG	12.56	2.3965	0.520438	1.47e-07	5.31e-06	2	97694269	97764419	UP	known
ENSGALG00010022509	LOC112533303	765.388	2.39518	0.106054	5.44e-114	1.99e-110	11	1091795	1092610	UP	novel
ENSGALG00010020982	TLCD4	7.79999	2.37852	0.575982	1.1e-06	3.21e-05	8	13076116	13116776	UP	known
ENSGALG00010007580	BRD9	99.7868	2.36669	0.28233	4.4e-18	8.04e-16	2	55225003	55259070	UP	known
ENSGALG00010013531	ARSI	43.1127	2.33231	0.285826	1.05e-17	1.77e-15	13	12786642	12792738	UP	known
ENSGALG00010024462	ZBTB32	6.40046	2.32949	0.663181	1.3e-05	0.000285599	24	4523332	4595856	UP	known
ENSGALG00010007724	RBM11	46.1399	2.31937	0.253781	2.69e-21	5.9e-19	1	98170429	98179488	UP	known
ENSGALG00010020246	ADAMTS9	36.6922	2.29026	0.332159	3.56e-13	3.42e-11	12	13917905	13980351	UP	known
ENSGALG00010016797	SEC62	147.958	2.28662	0.190195	2.37e-34	1.18e-31	9	19578413	19594161	UP	known
ENSGALG00010020854	NA	5.03813	2.28186	0.728817	5.12e-05	0.000940184	5	1795210	1796471	UP	novel
ENSGALG00010005414	NA	16.0198	2.27008	0.602997	1.44e-05	0.000310628	1	56535	61129	UP	novel
ENSGALG00010022500	LOC100857820	2177.31	2.25937	0.163476	1.37e-44	9.36e-42	11	1186018	1189188	UP	novel
ENSGALG00010013614	ATRX	22.278	2.25586	0.33581	7.35e-13	6.71e-11	4	12767523	12844557	UP	known
ENSGALG00010010800	BICRA	5.47696	2.25079	0.680912	4.42e-05	0.000832385	38	207644	227650	UP	known
ENSGALG00010017921	SPATA7	3.11348	2.24416	1.00387	0.000571275	0.00735676	5	42561736	42596486	UP	known
ENSGALG00010022125	CBFA2T2	7.87637	2.23391	0.608958	6.9e-06	0.000162573	20	2545945	2600231	UP	known
ENSGALG00010010648	CENPM	3.1611	2.22829	0.906809	0.000427659	0.00581478	1	49500272	49506761	UP	known
ENSGALG00010025832	ENKD1	8.92779	2.22267	0.523639	7.8e-07	2.36e-05	11	582137	590048	UP	known
ENSGALG00010000052	TTLL6	338.268	2.22104	0.30056	1.03e-14	1.19e-12	10	20076098	20088051	UP	known
ENSGALG00010014375	H2BC35	3.87621	2.21215	1.00252	0.000555248	0.00717567	1	48200897	48212198	UP	known
ENSGALG00010019277	IGFBP5	522.872	2.20635	0.282851	4.15e-16	5.62e-14	7	22855222	22875846	UP	known
ENSGALG00010012148	SETBP1	24.9402	2.20337	0.352605	1.72e-11	1.24e-09	Z	2964919	3233491	UP	known
ENSGALG00010027528	APOA2	7307.8	2.19005	0.236313	1.73e-21	3.88e-19	25	2498977	2499393	UP	known
ENSGALG00010007931	GBE1	650.913	2.18398	0.186167	1.97e-32	9e-30	1	95263064	95444996	UP	known
ENSGALG00010029544	POM121C	14.8493	2.17184	0.400659	2.85e-09	1.46e-07	19	841953	852450	UP	known
ENSGALG00010017592	GID4	4.17567	2.16404	0.875874	0.000329013	0.00465846	14	5000421	5006275	UP	known
ENSGALG00010028481	LOC107055327	5.23044	2.14194	0.932327	0.000617978	0.00783845	28	1306454	1312270	UP	novel
ENSGALG00010000053	HDDC3	143.179	2.13157	0.209388	1.15e-25	3.33e-23	10	20087769	20089000	UP	known
ENSGALG00010008248	TPK1	12.4855	2.12647	0.531986	1.67e-06	4.66e-05	2	52313433	52661452	UP	known
ENSGALG00010026874	TEAD3	4.44361	2.10691	0.783899	0.000212009	0.00324952	26	81633	102570	UP	known
ENSGALG00010029452	LOC107049986	10.0411	2.10539	0.524496	2.4e-06	6.42e-05	19	123073	126698	UP	novel
ENSGALG00010025745	COX14	68.374	2.10403	0.220687	2.03e-22	4.62e-20	34	451482	451640	UP	known
ENSGALG00010007927	DLL1	23.9955	2.09708	0.318305	2.71e-12	2.27e-10	3	40510746	40522844	UP	known
ENSGALG00010021735	PIGBOS1	1127.65	2.09376	0.42794	7.34e-08	2.86e-06	10	8004926	8005453	UP	known
ENSGALG00010003977	MYO6	46.8139	2.06389	0.255503	4.54e-17	7.01e-15	3	80143616	80243164	UP	known
ENSGALG00010001532	NA	6.71723	2.05868	0.866752	0.000645301	0.00811924	3	81193760	81201121	UP	novel
ENSGALG00010023262	POLD4	318.134	2.05282	0.297415	4e-13	3.75e-11	5	136623	137476	UP	known
ENSGALG00010001214	TES	4.46664	2.04034	0.789333	0.000293392	0.00423064	1	25329453	25355748	UP	known
ENSGALG00010021439	ITPRIP	9.93052	2.02308	0.538582	8.51e-06	0.00019465	6	25033093	25106597	UP	known
ENSGALG00010016779	CTNNA2	6.53648	2.01105	0.761969	0.00045923	0.00614493	4	87012691	87493601	UP	known
ENSGALG00010002419	CTBP2	29.4774	1.95411	0.329734	1.5e-10	9.95e-09	6	33022340	33069865	UP	known
ENSGALG00010027202	CHAF1A	56.7176	1.94597	0.276078	1.55e-13	1.57e-11	28	2931938	2957931	UP	known
ENSGALG00010024759	APOC3	12483.9	1.92562	0.232405	1.52e-17	2.45e-15	24	5164909	5165865	UP	known
ENSGALG00010020450	ANKRD39	758.91	1.92178	0.410126	2.2e-07	7.49e-06	22	2978814	2980691	UP	known
ENSGALG00010020648	TET3	44.7493	1.91829	0.450601	1.01e-06	2.96e-05	22	3119098	3128656	UP	known
ENSGALG00010012141	SREK1IP1	29.2982	1.91727	0.303165	1.95e-11	1.39e-09	Z	20747345	20763548	UP	known
ENSGALG00010002465	FOLR3	8.8251	1.91147	0.545985	2.09e-05	0.000436298	1	194079802	194087337	UP	known
ENSGALG00010027176	SAFB2	234.741	1.90926	0.108422	9.41e-71	1.03e-67	28	1772968	1787150	UP	known
ENSGALG00010016883	TMEM251	130.985	1.90688	0.157136	2.53e-35	1.32e-32	5	44563874	44570923	UP	known
ENSGALG00010021233	NA	1240.07	1.90435	0.329324	6.16e-10	3.67e-08	27	4962219	4969751	UP	novel
ENSGALG00010010929	FMC1	456.257	1.9002	0.310738	7.59e-11	5.23e-09	1	49155983	49157070	UP	known
ENSGALG00010024266	WISP2	4.44961	1.89258	0.868692	0.000736102	0.0090844	20	5684210	5689559	UP	known
ENSGALG00010009168	MRPS12	633.851	1.88179	0.293657	1.24e-11	9.17e-10	38	48231	49175	UP	known
ENSGALG00010029533	MLXIPL	34.1542	1.88045	0.266579	1.22e-13	1.26e-11	19	702127	717312	UP	known
ENSGALG00010016584	EHBP1	229.232	1.88041	0.177295	1.41e-27	4.43e-25	3	9363346	9558888	UP	known
ENSGALG00010009469	DNMT3A	1423.99	1.87267	0.310208	1.35e-10	9.02e-09	3	104401206	104430951	UP	known
ENSGALG00010028314	MEF2D	27.4731	1.87107	0.311989	1.19e-10	8.06e-09	25	869727	922745	UP	known
ENSGALG00010010869	NA	814.303	1.86424	0.19595	1.37e-22	3.2e-20	38	658836	659789	UP	novel
ENSGALG00010024382	NA	6.83507	1.84702	0.620759	0.00011245	0.00189009	27	4218720	4220488	UP	novel
ENSGALG00010019194	NA	298.903	1.84689	0.333483	2.64e-09	1.38e-07	7	22188061	22189323	UP	novel
ENSGALG00010013309	CGTL	71.2782	1.83997	0.289671	1.28e-11	9.42e-10	1	56679760	56697920	UP	known
ENSGALG00010027977	LOC107049580	56.1982	1.83447	0.360114	3.78e-08	1.56e-06	25	715982	719736	UP	novel
ENSGALG00010023623	OSBPL6	5.84662	1.81754	0.671148	0.000267498	0.00393926	7	15056920	15141352	UP	known
ENSGALG00010028078	LAMTOR2	1186.67	1.81247	0.332253	4.23e-09	2.08e-07	25	397884	402633	UP	known
ENSGALG00010001313	EMILIN2	10.5918	1.8119	0.466033	5.18e-06	0.000126529	2	100661569	100692637	UP	known
ENSGALG00010023447	C12orf57	1197.55	1.80473	0.277816	7.86e-12	6.03e-10	1	77274698	77275873	UP	known
ENSGALG00010027875	WNT5A	12.8983	1.80205	0.446299	2.45e-06	6.53e-05	12	8082571	8096389	UP	known
ENSGALG00010023981	LOC415756	5.53637	1.80031	0.763454	0.000666474	0.0083473	11	8040052	8043038	UP	novel
ENSGALG00010013416	NDUFB2	2062.46	1.79871	0.324534	2.98e-09	1.52e-07	1	56963418	56964252	UP	known
ENSGALG00010012207	GRIA3	44.781	1.78869	0.235857	1.89e-15	2.39e-13	4	15700624	15842546	UP	known
ENSGALG00010000063	SERF2	2350.69	1.78639	0.193742	2.92e-21	6.27e-19	10	20158362	20158970	UP	known
ENSGALG00010019221	VASH2	4.59694	1.7849	0.746285	0.000681371	0.00848539	3	21431989	21460985	UP	known
ENSGALG00010026344	TIMM10	500.983	1.78413	0.214078	6.76e-18	1.19e-15	5	16566002	16567555	UP	known
ENSGALG00010009227	ATRAID	1006.68	1.7741	0.355913	5.43e-08	2.19e-06	3	104323632	104328461	UP	known
ENSGALG00010001845	ANKRD12	34.8275	1.75329	0.351087	3.55e-08	1.47e-06	2	98205182	98267615	UP	known
ENSGALG00010014942	PMEPA1	13.2287	1.75171	0.420006	1.66e-06	4.64e-05	20	11842204	11875889	UP	known
ENSGALG00010027362	RPS27	1602.45	1.7496	0.163505	9.41e-28	3.03e-25	25	1852035	1853177	UP	known
ENSGALG00010006673	BAZ1A	22.3209	1.74657	0.365791	1.04e-07	3.9e-06	5	35483022	35537097	UP	known
ENSGALG00010009113	RPLP1	5739.29	1.74248	0.249881	3.39e-13	3.29e-11	2	144622236	144623423	UP	known
ENSGALG00010028434	COL5A1	187.412	1.73543	0.146154	1.12e-33	5.34e-31	17	8041836	8170255	UP	known
ENSGALG00010018548	RGMA	14.0781	1.73509	0.439715	3.44e-06	8.81e-05	10	14685502	14707835	UP	known
ENSGALG00010005814	UPF2	150.992	1.7295	0.2388	3.12e-14	3.49e-12	1	6805169	6860584	UP	known
ENSGALG00010029495	RPL38	1063.09	1.71344	0.148124	4.82e-32	2.11e-29	18	9732995	9735803	UP	known
ENSGALG00010008179	SEMA6A	39.6636	1.71066	0.289992	4.59e-10	2.78e-08	Z	73093111	73207526	UP	known
ENSGALG00010016919	ARHGDIG	14.2038	1.69669	0.427479	5.01e-06	0.00012302	14	12241075	12244153	UP	known
ENSGALG00010027448	ADAMTSL5	16.4839	1.694	0.416507	2.33e-06	6.26e-05	28	3676497	3681163	UP	known
ENSGALG00010010084	HK3	9.34012	1.69161	0.54012	7.27e-05	0.00129381	13	9931880	9937332	UP	known
ENSGALG00010011571	FAM214B	12.6969	1.68585	0.484848	2.25e-05	0.00046492	Z	9143450	9150856	UP	known
ENSGALG00010008186	GLTSCR2	272.195	1.67489	0.189206	7e-20	1.42e-17	38	243021	246883	UP	known
ENSGALG00010021734	PARD3B	47.2262	1.67481	0.301376	1.61e-09	8.98e-08	7	12382284	12747252	UP	known
ENSGALG00010018396	TBL1XR1	168.253	1.67407	0.1484	1.77e-30	7.16e-28	9	17605420	17729994	UP	known
ENSGALG00010015124	UXS1	8.61207	1.67271	0.530417	8.5e-05	0.00148411	1	135539921	135595305	UP	known
ENSGALG00010010618	APAF1	5.90763	1.66918	0.68007	0.000612437	0.00777717	1	46763420	46790836	UP	known
ENSGALG00010002440	LOC107052453	6.83915	1.6684	0.636447	0.000392551	0.00540489	1	194062905	194064816	UP	novel
ENSGALG00010007590	FBXW7	37.0502	1.66709	0.255667	4.28e-12	3.42e-10	4	33255040	33287376	UP	known
ENSGALG00010008200	GCOG8	61.6456	1.66221	0.281816	3.79e-10	2.32e-08	11	18577621	18580359	UP	known
ENSGALG00010009594	HINT2	217.032	1.65946	0.259716	1.5e-11	1.09e-09	Z	9637556	9638664	UP	known
ENSGALG00010011429	UBAP2	48.4647	1.64986	0.221911	6.63e-15	7.99e-13	Z	7806107	8033139	UP	known
ENSGALG00010022453	LOC121106446	8.44594	1.64449	0.531111	0.000106218	0.00179914	27	5104000	5110175	UP	novel
ENSGALG00010001540	TRABD	28.7016	1.6337	0.337255	6.06e-08	2.43e-06	1	20410056	20442353	UP	known
ENSGALG00010000450	NA	15.8768	1.63307	0.411176	5.98e-06	0.000143384	JAENSK010000619.1	23760	30608	UP	novel
ENSGALG00010000301	UQCR10	1547.77	1.63164	0.289018	1.63e-09	9.08e-08	15	11038406	11039861	UP	known
ENSGALG00010003113	WBP4	110.996	1.6304	0.343106	1.87e-07	6.52e-06	1	165730283	165749123	UP	known
ENSGALG00010024718	TMEM167B	106.333	1.62953	0.212867	1.73e-15	2.21e-13	26	1180947	1184626	UP	known
ENSGALG00010027918	CSNK1G2	96.7598	1.62009	0.16968	8.09e-23	1.93e-20	28	2582368	2590261	UP	known
ENSGALG00010008321	ZFHX3	71.4976	1.61931	0.214871	6.06e-15	7.37e-13	11	19083555	19239089	UP	known
ENSGALG00010000202	SEC14L2	898.635	1.61574	0.284412	1.42e-09	8.08e-08	15	10813934	10817787	UP	known
ENSGALG00010019246	IL17RC	1071.13	1.61493	0.336597	1.57e-07	5.58e-06	12	11678072	11681717	UP	known
ENSGALG00010011609	AVDL	36.2163	1.6144	0.362922	7.74e-07	2.35e-05	Z	9681782	9688091	UP	known
ENSGALG00010027169	ABCB8	489.399	1.61356	0.242721	3.08e-12	2.56e-10	2	327288	333485	UP	known
ENSGALG00010022931	RDH5	31.1649	1.59937	0.295532	4.77e-09	2.28e-07	34	1813371	1817309	UP	known
ENSGALG00010001822	KCNE3	16.7078	1.59677	0.406331	4.47e-06	0.000111896	1	194589226	194591322	UP	known
ENSGALG00010004991	FAM133B	126.666	1.59606	0.146996	1.29e-28	4.57e-26	2	22587545	22604109	UP	known
ENSGALG00010028165	NFIC	91.0293	1.59438	0.235056	1.49e-12	1.29e-10	28	1520471	1561230	UP	known
ENSGALG00010016303	ATP5E	516.532	1.58386	0.208208	3.53e-15	4.4e-13	20	11228407	11230671	UP	known
ENSGALG00010011681	MAP1B	13.2263	1.57917	0.540256	0.000145153	0.00235664	Z	25874389	25945771	UP	known
ENSGALG00010008387	PHF20L1	43.1687	1.5782	0.2431	7.07e-12	5.54e-10	2	140685752	140734209	UP	known
ENSGALG00010014176	ABHD17B	9.58414	1.56665	0.585608	0.000624662	0.00791406	Z	36214728	36231253	UP	known
ENSGALG00010028098	RFT1	9.65008	1.56659	0.548305	0.000233056	0.00351798	12	1303111	1314147	UP	known
ENSGALG00010010349	RREB1	125.841	1.56558	0.142363	3.37e-29	1.27e-26	2	64380289	64503125	UP	known
ENSGALG00010010368	ZNF532	9.71288	1.56013	0.516157	0.00012643	0.00210121	Z	1182860	1221028	UP	known
ENSGALG00010005333	PLXNA4	11.7264	1.55984	0.622353	0.000821352	0.00992049	1	2830528	3278055	UP	known
ENSGALG00010023317	RAPGEF3	22.3038	1.5575	0.362132	9.12e-07	2.71e-05	34	622512	635457	UP	known
ENSGALG00010008888	FBXO46	213.744	1.55504	0.184263	2.63e-18	4.88e-16	38	530198	553106	UP	known
ENSGALG00010024513	SPTY2D1	43.1102	1.55324	0.376042	2.3e-06	6.19e-05	5	12197333	12213253	UP	known
ENSGALG00010024983	APOF	403.583	1.54688	0.428464	2.98e-05	0.000598947	34	1502320	1503473	UP	known
ENSGALG00010014243	HIGD2A	497.275	1.54318	0.328934	2.76e-07	9.19e-06	13	10020304	10020952	UP	known
ENSGALG00010028054	RPS15	2503.52	1.53917	0.189993	5.96e-17	8.95e-15	28	3645071	3647657	UP	known
ENSGALG00010018510	MRPL43	326.614	1.53835	0.387917	6.94e-06	0.000163302	6	23872978	23879173	UP	known
ENSGALG00010022017	CNP1	14.8714	1.53816	0.407562	9.34e-06	0.00021228	1	76898722	76900455	UP	known
ENSGALG00010005292	TAF3	113.381	1.53456	0.18485	1.09e-17	1.82e-15	1	4874712	4988615	UP	known
ENSGALG00010001179	GRHPR	1258.59	1.53168	0.278691	4.37e-09	2.13e-07	Z	85667885	85675184	UP	known
ENSGALG00010024259	ATP5L	1504.27	1.52663	0.279609	5.18e-09	2.46e-07	24	4449076	4452805	UP	known
ENSGALG00010005549	RNF20	52.3626	1.52347	0.222988	9.16e-13	8.1e-11	Z	65769123	65788501	UP	known
ENSGALG00010024773	APOA1	21185.1	1.5227	0.296808	4.21e-08	1.71e-06	24	5166291	5168282	UP	known
ENSGALG00010002501	TCEANC	11.3006	1.52144	0.603735	0.000488299	0.00641731	1	123100086	123118670	UP	known
ENSGALG00010011349	AKAP17B	19.3805	1.51687	0.404364	1.04e-05	0.000233602	4	16553320	16562876	UP	known
ENSGALG00010001279	LPIN2	21.4866	1.51383	0.336894	5.42e-07	1.7e-05	2	100617741	100655784	UP	known
ENSGALG00010022521	RTF1	129.382	1.50979	0.140095	3.75e-28	1.29e-25	5	24112463	24140886	UP	known
ENSGALG00010027332	HDGF	1736.79	1.5097	0.0925991	7.41e-61	6.76e-58	25	1042556	1049085	UP	known
ENSGALG00010020630	QRICH1	8.7528	1.50364	0.546591	0.000315862	0.00448386	12	11786736	11808760	UP	known
ENSGALG00010027359	JTB	1053.4	1.50296	0.362949	3.65e-06	9.32e-05	25	1848650	1852076	UP	known
ENSGALG00010009136	KHK	644.345	1.49939	0.3179	2.64e-07	8.86e-06	3	104314139	104315960	UP	known
ENSGALG00010028368	TIMM13	561.468	1.49914	0.393306	1.42e-05	0.000308903	28	1040919	1042291	UP	known
ENSGALG00010015870	EIF5B	266.529	1.49767	0.186691	9.02e-17	1.33e-14	1	132664079	132694769	UP	known
ENSGALG00010029728	TNRC6C	11.2235	1.49641	0.47746	0.000101774	0.00173392	18	4599169	4686013	UP	known
ENSGALG00010021427	RPLP0	4931.79	1.49613	0.277334	9.47e-09	4.29e-07	15	9441424	9444269	UP	known
ENSGALG00010023857	ACBD4	138.981	1.49362	0.262434	1.56e-09	8.75e-08	27	980727	986093	UP	known
ENSGALG00010027321	IFI30	108.772	1.48123	0.185846	9.11e-17	1.33e-14	28	4444265	4446884	UP	known
ENSGALG00010012121	SREK1	28.1409	1.48109	0.365656	2.95e-06	7.71e-05	Z	21409332	21449725	UP	known
ENSGALG00010012536	C5orf51	13.1488	1.47984	0.468091	9.2e-05	0.00159532	Z	13805531	13819110	UP	known
ENSGALG00010019255	NA	23.2746	1.47561	0.38155	6.99e-06	0.000163966	12	11744613	11752853	UP	novel
ENSGALG00010009059	MED29	761.874	1.46459	0.370361	8.13e-06	0.000188021	38	9137	10989	UP	known
ENSGALG00010013446	ATP5I	603.411	1.46199	0.135012	4.64e-28	1.54e-25	Z	54171943	54174942	UP	known
ENSGALG00010013117	ARSK	9.89502	1.4619	0.497114	0.000198677	0.00307575	Z	58228456	58240423	UP	known
ENSGALG00010019680	CCDC34	30.0059	1.45543	0.311154	1.94e-07	6.69e-06	5	3581231	3833306	UP	known
ENSGALG00010008527	CHUK	98.0601	1.45345	0.193973	6.74e-15	8.03e-13	6	9993627	10029626	UP	known
ENSGALG00010003902	LOC100857859	134.118	1.45184	0.308057	2.35e-07	7.91e-06	35	368186	374778	UP	novel
ENSGALG00010027397	RFX5	33.8793	1.45115	0.270713	6.52e-09	3.06e-07	25	2693379	2697220	UP	known
ENSGALG00010028019	RPL29	1251.63	1.44951	0.25423	1.44e-09	8.13e-08	12	634371	637271	UP	known
ENSGALG00010003107	GNG11	77.5084	1.44373	0.237948	1.66e-10	1.1e-08	2	23212643	23216081	UP	known
ENSGALG00010028586	BABAM1	457.206	1.44337	0.273493	1.47e-08	6.52e-07	28	3826247	3833015	UP	known
ENSGALG00010024847	PPIL1	143.9	1.4413	0.251165	9.16e-10	5.28e-08	26	1225225	1226977	UP	known
ENSGALG00010008146	NA	14.35	1.43939	0.456115	8.88e-05	0.00154719	2	58613978	58616705	UP	novel
ENSGALG00010013582	MAP4K4	88.4136	1.43536	0.260905	5.46e-09	2.58e-07	1	133686357	133835512	UP	known
ENSGALG00010024822	RPS26	2414.97	1.42754	0.261944	6.72e-09	3.12e-07	34	1371694	1373113	UP	known
ENSGALG00010000561	COX8A	1170.74	1.42179	0.179374	2.64e-16	3.66e-14	39	88506	89009	UP	known
ENSGALG00010026907	UBA7	73.3273	1.40007	0.211411	3.28e-12	2.71e-10	12	2593594	2600231	UP	known
ENSGALG00010000574	EHBP1L1	18.7775	1.3959	0.394717	2.65e-05	0.000540849	39	106328	116368	UP	known
ENSGALG00010013329	LIFR	20.2867	1.39372	0.361821	8.9e-06	0.000203302	Z	12557510	12607545	UP	known
ENSGALG00010008000	C2H8orf82	100.708	1.39302	0.169738	1.63e-17	2.59e-15	2	148689718	148695856	UP	known
ENSGALG00010013333	PPP1R12A	23.4123	1.39016	0.36054	7.49e-06	0.000174682	1	39654566	39779011	UP	known
ENSGALG00010021330	COMMD4	341.555	1.38871	0.24975	3.18e-09	1.61e-07	10	2663196	2664883	UP	known
ENSGALG00010023411	ADPRHL	72.4816	1.38779	0.199704	2.92e-13	2.85e-11	34	3400156	3406974	UP	known
ENSGALG00010013484	TCOF1	125.443	1.38765	0.21117	4.97e-12	3.95e-10	13	12754144	12786511	UP	known
ENSGALG00010018259	WDR90	16.4671	1.38741	0.398565	3.42e-05	0.000674371	14	13105340	13133585	UP	known
ENSGALG00010011980	AvBD9	3485.56	1.38682	0.372166	2.53e-05	0.000519466	3	107234856	107237916	UP	known
ENSGALG00010028039	STAB1	345.118	1.38478	0.195566	1.53e-13	1.56e-11	12	689207	741796	UP	known
ENSGALG00010027548	PCBP4	629.629	1.38387	0.29195	2.72e-07	9.08e-06	12	3318027	3324617	UP	known
ENSGALG00010002338	CD99	32.5037	1.38305	0.40109	4.98e-05	0.000920599	1	128671051	128695176	UP	known
ENSGALG00010001694	NA	25.4135	1.38281	0.355654	1.11e-05	0.000246972	16	2388834	2405016	UP	novel
ENSGALG00010024816	NFIA	74.6683	1.38195	0.317881	1.92e-06	5.31e-05	8	26637864	26965381	UP	known
ENSGALG00010021558	CHURC1	602.888	1.38192	0.276615	6.99e-08	2.77e-06	5	531300	533511	UP	known
ENSGALG00010024697	IGF2BP1	54.8282	1.38099	0.351584	8.4e-06	0.000192502	27	3255917	3283321	UP	known
ENSGALG00010020653	NDUFAF3	244.695	1.37621	0.277882	8.07e-08	3.1e-06	12	11826383	11828034	UP	known
ENSGALG00010019024	CNPY3	731.983	1.37457	0.283066	1.51e-07	5.43e-06	3	15725950	15729960	UP	known
ENSGALG00010010577	PBX1	82.2356	1.37178	0.229155	2.55e-10	1.6e-08	8	5204841	5328852	UP	known
ENSGALG00010009153	SECISBP2	11.383	1.37012	0.471786	0.000276345	0.00403795	Z	44168473	44199585	UP	known
ENSGALG00010027036	NUCKS1	397.947	1.3678	0.12254	9.24e-30	3.62e-27	26	2297595	2312878	UP	known
ENSGALG00010029324	BCAS3	13.8585	1.36566	0.49201	0.000337466	0.00476584	19	8132935	8435658	UP	known
ENSGALG00010009883	NA	15.2368	1.36291	0.402811	5.41e-05	0.000987244	6	1068369	1079944	UP	novel
ENSGALG00010023334	RPS17	2615.79	1.36114	0.281953	1.85e-07	6.45e-06	10	1362214	1365023	UP	known
ENSGALG00010003913	PSMB5	796.955	1.36081	0.276906	1.18e-07	4.31e-06	35	375405	387614	UP	known
ENSGALG00010016773	RPS27A	2046.97	1.35791	0.10912	1.97e-36	1.08e-33	3	135951	142168	UP	known
ENSGALG00010019610	CORO7	41.6475	1.35757	0.244363	2.44e-09	1.3e-07	14	12704532	12740006	UP	known
ENSGALG00010024580	IGF2	65.2058	1.3465	0.232917	7.19e-10	4.24e-08	5	13375704	13390733	UP	known
ENSGALG00010029527	NDUFAF8	136.149	1.34579	0.287168	2.93e-07	9.68e-06	18	9890008	9890619	UP	known
ENSGALG00010012938	UPF3B	139.129	1.34193	0.21188	2.55e-11	1.81e-09	4	16450478	16458603	UP	known
ENSGALG00010007695	RASGRP3	20.4267	1.33991	0.350182	1.02e-05	0.000228581	3	30749132	30800280	UP	known
ENSGALG00010023487	GRN	891.096	1.33972	0.308697	1.85e-06	5.12e-05	27	1206469	1212622	UP	known
ENSGALG00010024965	STAT2	20.216	1.33536	0.378254	3.64e-05	0.000707587	34	1496224	1501901	UP	known
ENSGALG00010025280	HSPB11	43.093	1.33106	0.394655	0.000105034	0.00178184	8	24797266	24801280	UP	known
ENSGALG00010028123	RASSF1	59.4024	1.32605	0.329077	5.04e-06	0.000123497	12	1523951	1528056	UP	known
ENSGALG00010029937	PMP22	52.551	1.32396	0.322193	4.81e-06	0.000118972	18	2940003	2953627	UP	known
ENSGALG00010023593	CSK	46.436	1.31472	0.232574	1.41e-09	8.06e-08	10	2452724	2462454	UP	known
ENSGALG00010027996	GPX4	2981.06	1.31383	0.267086	1.22e-07	4.45e-06	28	3370731	3372269	UP	known
ENSGALG00010010408	GAS8	14.7492	1.31315	0.407191	0.000100238	0.00171375	11	18498677	18508349	UP	known
ENSGALG00010000037	ND6	3609.41	1.31131	0.341235	1.82e-05	0.000384181	MT	14962	15483	UP	known
ENSGALG00010004212	RSPO3	79.7565	1.31118	0.176192	1.01e-14	1.18e-12	3	58919016	58978658	UP	known
ENSGALG00010000367	HSD17B10	559.809	1.31016	0.313673	3.9e-06	9.9e-05	JAENSK010000592.1	3651	8807	UP	known
ENSGALG00010028153	MANF	819.508	1.31013	0.192123	1.23e-12	1.07e-10	12	2320934	2324743	UP	known
ENSGALG00010020111	ELMOD3	20.1776	1.30744	0.427733	0.000248498	0.0036901	22	4616919	4624707	UP	known
ENSGALG00010021346	RPS21	665.077	1.30175	0.148395	3.27e-19	6.29e-17	20	8275728	8281014	UP	known
ENSGALG00010023909	FOXRED1	504.857	1.3007	0.253757	3.93e-08	1.61e-06	24	450734	453705	UP	known
ENSGALG00010018566	LOC107052850	54.4383	1.29858	0.358756	3.26e-05	0.000648229	3	4567459	4571187	UP	novel
ENSGALG00010025092	COL1A1	245.38	1.29825	0.214069	1.97e-10	1.28e-08	27	2738241	2755487	UP	known
ENSGALG00010024885	SLC4A1	54.169	1.29683	0.401601	0.000132447	0.00218268	27	2649794	2667228	UP	known
ENSGALG00010027221	LRRC61	195.918	1.29492	0.238835	7.71e-09	3.55e-07	2	446444	451571	UP	known
ENSGALG00010002647	FAM168A	50.3506	1.29324	0.225556	9.09e-10	5.27e-08	1	194946429	195107783	UP	known
ENSGALG00010012912	NKAPL	43.4899	1.28959	0.28259	4.27e-07	1.38e-05	4	16439989	16444876	UP	known
ENSGALG00010007780	SIRT5	345.086	1.28863	0.366712	5.39e-05	0.000984967	2	60240896	60248932	UP	known
ENSGALG00010015606	TMEM131	63.8069	1.28256	0.340316	2.62e-05	0.00053544	1	132191530	132283053	UP	known
ENSGALG00010009205	SIRT2	229.418	1.27867	0.155594	2.34e-17	3.66e-15	38	54436	57926	UP	known
ENSGALG00010026093	TOE1	17.9097	1.27796	0.411954	0.000201256	0.00310855	8	20725912	20732360	UP	known
ENSGALG00010010291	TCF20	36.6509	1.27683	0.257778	7.13e-08	2.8e-06	1	49314962	49430446	UP	known
ENSGALG00010009700	SH3TC1	15.0429	1.27592	0.420175	0.000179105	0.00281206	4	80322156	80353876	UP	known
ENSGALG00010022660	METAP1D	32.2699	1.27547	0.273388	3.03e-07	9.98e-06	7	17466623	17509099	UP	known
ENSGALG00010019068	SNRPA1	142.675	1.27365	0.424756	0.000310905	0.00443592	10	17638910	17644074	UP	known
ENSGALG00010015075	MUL1L	48.2527	1.27189	0.235515	7.78e-09	3.57e-07	9	15577395	15580302	UP	known
ENSGALG00010009129	PRKACA	77.4531	1.27081	0.209966	2.46e-10	1.56e-08	3	104308744	104313761	UP	known
ENSGALG00010029504	GPR142	15.1614	1.26944	0.452751	0.00037513	0.00523701	18	9762590	9764570	UP	known
ENSGALG00010029932	RASA4B	68.22	1.26815	0.190077	2.59e-12	2.18e-10	19	4654328	4661476	UP	known
ENSGALG00010022216	ROMO1	734.236	1.26815	0.129626	1.95e-23	4.96e-21	20	1370276	1373106	UP	known
ENSGALG00010007259	ANKRD34B	34.3024	1.26664	0.260848	1.17e-07	4.29e-06	Z	64801557	64838118	UP	known
ENSGALG00010027592	MAP1S	46.2357	1.26204	0.262376	2.1e-07	7.18e-06	28	3749662	3757572	UP	known
ENSGALG00010026166	WNT9A	28.9415	1.25897	0.300644	3.38e-06	8.7e-05	2	2603275	2656837	UP	known
ENSGALG00010028047	THEM4	57.9597	1.2585	0.306712	4.94e-06	0.000121569	25	2938214	2940774	UP	known
ENSGALG00010026066	SELENOP2	5184.75	1.25756	0.180323	4.44e-13	4.13e-11	8	20715856	20718215	UP	known
ENSGALG00010004251	CCN2	30.4652	1.25643	0.285863	1.31e-06	3.76e-05	3	56836500	56839468	UP	known
ENSGALG00010027733	RPL35	1104.86	1.25406	0.113475	3.85e-29	1.41e-26	17	10131955	10135058	UP	known
ENSGALG00010017502	NAT8B	210.393	1.25292	0.184954	1.86e-12	1.59e-10	4	90496765	90501780	UP	known
ENSGALG00010012144	H1-01	116.841	1.25132	0.221675	2.31e-09	1.24e-07	1	48190094	48194558	UP	known
ENSGALG00010022583	FKBP11	237.421	1.25	0.302301	4.75e-06	0.000117712	34	29651	33245	UP	known
ENSGALG00010024229	TTC36	1126.82	1.24937	0.313771	9.49e-06	0.000215338	24	4394830	4398959	UP	known
ENSGALG00010018837	RCOR3	62.8868	1.24815	0.256634	1.05e-07	3.92e-06	3	21980701	22006234	UP	known
ENSGALG00010000817	LOC121108888	2028.9	1.24509	0.175624	2.21e-13	2.2e-11	MU179274.1	10271	15401	UP	novel
ENSGALG00010003022	BLB2	84.0323	1.24422	0.192749	1.08e-11	8.19e-10	16	2192779	2194325	UP	known
ENSGALG00010006178	RPS23	1455.33	1.24391	0.168316	2.4e-14	2.71e-12	Z	64080042	64100394	UP	known
ENSGALG00010021496	MTMR14	120.232	1.24225	0.249941	7.51e-08	2.92e-06	12	11609359	11639284	UP	known
ENSGALG00010024081	CARS	45.4457	1.23918	0.25638	1.59e-07	5.59e-06	5	12676084	12711966	UP	known
ENSGALG00010018707	SLC45A1	45.5175	1.23749	0.26794	4.44e-07	1.42e-05	21	201771	213648	UP	known
ENSGALG00010018843	MCRIP2	958.531	1.23746	0.223424	4.35e-09	2.13e-07	14	13576683	13580000	UP	known
ENSGALG00010006207	LOC107056270	48.6685	1.23742	0.42486	0.00042091	0.0057444	4	90725488	90727042	UP	novel
ENSGALG00010007542	MRPL36	327.283	1.23683	0.2689	5.8e-07	1.81e-05	2	85596737	85599768	UP	known
ENSGALG00010002619	RAB6A	130.759	1.23459	0.182394	2.18e-12	1.85e-10	1	194880543	194948025	UP	known
ENSGALG00010008013	LOC415852	35.1424	1.2311	0.272258	6.15e-07	1.9e-05	11	18394081	18396719	UP	novel
ENSGALG00010016418	NFIB	46.3043	1.22387	0.317944	1.88e-05	0.00039505	Z	31809281	31984324	UP	known
ENSGALG00010009186	PREB	270.98	1.21584	0.282704	2.47e-06	6.54e-05	3	104319996	104322151	UP	known
ENSGALG00010003449	BORCS6	220.05	1.21369	0.13685	1.03e-19	2.05e-17	3	75525343	75529023	UP	known
ENSGALG00010028503	NDOR1	21.4849	1.21145	0.344867	4.4e-05	0.000829499	17	1625886	1643026	UP	known
ENSGALG00010008921	OPA3	148.694	1.21056	0.228096	1.5e-08	6.6e-07	38	565352	566496	UP	known
ENSGALG00010023218	SSH3	57.1034	1.20968	0.242666	7.73e-08	2.98e-06	5	132219	136460	UP	known
ENSGALG00010023213	FUK	25.0618	1.20587	0.326272	2.38e-05	0.000491328	11	1787222	1794572	UP	known
ENSGALG00010017228	NA	113.67	1.20441	0.151126	2.06e-16	2.94e-14	4	3425822	3436728	UP	novel
ENSGALG00010009351	GTF3C2	48.555	1.20148	0.351559	8.38e-05	0.0014642	3	104370254	104379613	UP	known
ENSGALG00010000465	CUNH17orf49	533.883	1.19797	0.264182	8.48e-07	2.55e-05	JAENSK010000584.1	68355	75435	UP	known
ENSGALG00010022395	PTGES3L	170.483	1.1937	0.211791	2.38e-09	1.27e-07	27	5091344	5093731	UP	known
ENSGALG00010002378	NA	192.71	1.19349	0.236959	8.93e-08	3.4e-06	16	1631899	1635728	UP	novel
ENSGALG00010024558	PFDN5	599.294	1.19029	0.380057	0.000241066	0.00360908	34	1184988	1187690	UP	known
ENSGALG00010012466	PDSS2	60.0562	1.19009	0.343376	6.56e-05	0.00118272	3	67540818	67654809	UP	known
ENSGALG00010005629	NRP1	14.4113	1.18958	0.42486	0.000461487	0.00616009	2	13814710	13922104	UP	known
ENSGALG00010001476	IGF2BP3	50.9942	1.18927	0.219685	8.2e-09	3.74e-07	2	31057512	31166257	UP	known
ENSGALG00010015296	RPL35A	2033.61	1.18886	0.230392	3.8e-08	1.56e-06	9	14820680	14823484	UP	known
ENSGALG00010023140	CCAR1	164.531	1.18776	0.275468	2.47e-06	6.54e-05	6	11489673	11515629	UP	known
ENSGALG00010016959	LOC416655	331.045	1.18573	0.356716	0.000120636	0.00201839	14	12287270	12292553	UP	novel
ENSGALG00010008088	SLC35A4	111.891	1.18312	0.250044	3.47e-07	1.13e-05	13	833434	837120	UP	known
ENSGALG00010028022	DEDD	35.2113	1.18294	0.313171	1.66e-05	0.000352695	25	2850243	2859197	UP	known
ENSGALG00010018998	RPS29	945.505	1.16998	0.240823	1.93e-07	6.69e-06	5	57350587	57351618	UP	known
ENSGALG00010017454	MTMR9LP	122.119	1.16975	0.170808	8.29e-13	7.45e-11	23	5500704	5515162	UP	known
ENSGALG00010002425	LOC107050964	124.806	1.16919	0.280969	4.56e-06	0.00011386	30	1668	5859	UP	novel
ENSGALG00010027227	ZNF467	70.3321	1.16502	0.233735	7.6e-08	2.94e-06	2	451579	454969	UP	known
ENSGALG00010002349	ZBED1	22.281	1.16278	0.346882	7.81e-05	0.00137756	1	128789883	128804868	UP	known
ENSGALG00010014634	CCDC152	579.81	1.16162	0.321208	4.84e-05	0.000899842	Z	14104604	14123044	UP	known
ENSGALG00010027281	NA	22.0978	1.15976	0.349833	9.77e-05	0.00167226	2	759869	761005	UP	novel
ENSGALG00010023166	KDM2A	15.8798	1.15683	0.40565	0.000407382	0.00558062	5	87247	120666	UP	known
ENSGALG00010017600	MXD4	70.9542	1.1557	0.202979	1.97e-09	1.06e-07	4	82351018	82388985	UP	known
ENSGALG00010008135	WWC1	27.5536	1.15483	0.312596	2.59e-05	0.00053082	13	4392447	4456004	UP	known
ENSGALG00010029462	LOC107049986	103.578	1.15198	0.265327	2.64e-06	6.96e-05	19	306600	309924	UP	novel
ENSGALG00010017528	RAI1	18.8368	1.15162	0.414936	0.00047234	0.00627439	14	4851569	4914027	UP	known
ENSGALG00010029280	USP36	44.06	1.14941	0.258865	1.34e-06	3.8e-05	18	10404490	10412570	UP	known
ENSGALG00010026010	ZSWIM5	48.3412	1.14628	0.251485	7.02e-07	2.14e-05	8	20631537	20713333	UP	known
ENSGALG00010006101	INO80B	137.349	1.14424	0.409199	0.000679846	0.00847603	4	90605119	90607151	UP	known
ENSGALG00010024427	C22orf39	91.8514	1.14298	0.346972	0.000126544	0.00210121	15	685529	686845	UP	known
ENSGALG00010027576	NA	89.1436	1.14112	0.214195	1.11e-08	4.96e-07	28	3744425	3748829	UP	novel
ENSGALG00010028875	DUSP23	352.634	1.1404	0.255396	1.31e-06	3.76e-05	25	2430964	2433333	UP	known
ENSGALG00010013438	RPL37	1164.48	1.13406	0.155395	5.53e-14	6.01e-12	Z	13446849	13452929	UP	known
ENSGALG00010029270	TIMP2	98.7952	1.13098	0.172212	7.77e-12	6e-10	18	10395986	10403847	UP	known
ENSGALG00010003634	CYP4F11	144.78	1.1266	0.23606	3.75e-07	1.21e-05	30	248863	256097	UP	known
ENSGALG00010020473	TMEM109	73.3939	1.12614	0.233596	2.24e-07	7.6e-06	5	233032	234999	UP	known
ENSGALG00010018568	NA	355.457	1.12305	0.338925	0.000139483	0.00228148	22	3437602	3441713	UP	novel
ENSGALG00010027595	GNAT1	28.0357	1.12305	0.297269	2.13e-05	0.000443137	12	3375165	3378685	UP	known
ENSGALG00010028512	NDUFA13	803.855	1.12294	0.331283	0.000107996	0.00182361	28	3898960	3900518	UP	known
ENSGALG00010018284	SPEG	68.4426	1.11705	0.194503	1.3e-09	7.44e-08	7	21761200	21792188	UP	known
ENSGALG00010016182	ELMO2	157.01	1.11513	0.142402	7.04e-16	9.18e-14	20	11074292	11092792	UP	known
ENSGALG00010018608	TRIM8	42.379	1.11451	0.274445	7.2e-06	0.000168712	6	24063385	24083876	UP	known
ENSGALG00010000353	NDUFB11	1120.76	1.11402	0.32246	8.98e-05	0.00156227	JAENSK010000614.1	49118	55074	UP	known
ENSGALG00010024720	BUD13	19.0756	1.11373	0.359502	0.000224974	0.00342429	24	5131110	5155045	UP	known
ENSGALG00010008231	ZCCHC6	33.5033	1.11212	0.286677	1.48e-05	0.00031994	Z	41437454	41470454	UP	known
ENSGALG00010028127	MFSD12	17.4704	1.1119	0.384946	0.000414131	0.00566599	28	1472749	1479525	UP	known
ENSGALG00010028517	RNF208	65.0906	1.1037	0.330579	0.000103357	0.00175612	17	1647726	1653240	UP	known
ENSGALG00010029223	NME2	1451.46	1.10357	0.150491	4.24e-14	4.65e-12	18	5687849	5691400	UP	known
ENSGALG00010014319	NA	291.18	1.09997	0.144448	3.97e-15	4.89e-13	13	12508954	12514245	UP	novel
ENSGALG00010023115	RPLP2	1035.97	1.09958	0.106878	2.11e-25	5.93e-23	5	15377226	15382263	UP	known
ENSGALG00010020691	BOLA3	355.157	1.09896	0.119593	6.85e-21	1.44e-18	22	3134469	3136504	UP	known
ENSGALG00010000054	VPS33B	282.284	1.09893	0.271231	8.37e-06	0.000192231	10	20089069	20096154	UP	known
ENSGALG00010022218	TUB4A	28.9375	1.09699	0.352943	0.000244646	0.00364773	7	21829055	21832964	UP	known
ENSGALG00010029691	NUFIP2	64.5122	1.09696	0.203322	9.27e-09	4.22e-07	19	6435010	6467490	UP	known
ENSGALG00010025157	NOP58	74.046	1.09617	0.184597	3.88e-10	2.37e-08	7	11392212	11419001	UP	known
ENSGALG00010026916	NA	118.801	1.09352	0.225202	1.98e-07	6.81e-06	12	2599514	2600724	UP	novel
ENSGALG00010017757	SVBP	778.8	1.09146	0.231862	4.32e-07	1.39e-05	21	6512030	6513190	UP	known
ENSGALG00010020682	ZDHHC16	18.2949	1.09139	0.369531	0.000381761	0.00531604	6	23132632	23138564	UP	known
ENSGALG00010026346	FZD2	55.8605	1.08839	0.371016	0.000564302	0.00728408	27	1134649	1136990	UP	known
ENSGALG00010025520	ACOT11	63.5748	1.0881	0.272961	1.19e-05	0.000264916	8	24916587	24926407	UP	known
ENSGALG00010007374	CMIP	121.194	1.08763	0.312146	7.52e-05	0.00133279	11	15166841	15298385	UP	known
ENSGALG00010018767	NDUFB6	695.209	1.08592	0.307255	7.15e-05	0.0012775	14	13406315	13409189	UP	known
ENSGALG00010021462	SETD5	35.1653	1.0831	0.262933	5.15e-06	0.00012593	12	11540401	11600844	UP	known
ENSGALG00010024410	C12orf10	55.1602	1.0774	0.211387	4.92e-08	1.99e-06	34	1095715	1098405	UP	known
ENSGALG00010015009	AGO4	30.7114	1.07496	0.304403	4.99e-05	0.000920599	23	4573578	4586154	UP	known
ENSGALG00010019640	MGRN1	137.759	1.07382	0.33676	0.000225986	0.00342542	14	12355215	12403156	UP	known
ENSGALG00010009065	EIF2B4	74.8427	1.07349	0.182657	6.13e-10	3.67e-08	3	104276524	104282894	UP	known
ENSGALG00010015166	YTHDF2	29.9796	1.07293	0.284557	2.17e-05	0.000449291	23	2591395	2604390	UP	known
ENSGALG00010027931	ABHD17A	72.3717	1.07244	0.193296	4.19e-09	2.07e-07	28	2654732	2660097	UP	known
ENSGALG00010021381	DNAJB2	183.264	1.06728	0.163916	1.18e-11	8.83e-10	7	21817119	21823067	UP	known
ENSGALG00010023175	GRK2	18.5733	1.063	0.388106	0.000695038	0.00862618	5	121845	127414	UP	known
ENSGALG00010027380	GPX1	566.875	1.0629	0.214469	1.39e-07	5.04e-06	12	3029085	3031471	UP	known
ENSGALG00010023273	HDAC7	18.8641	1.05963	0.364216	0.000438201	0.00594337	34	542160	582725	UP	known
ENSGALG00010025985	CHCHD10	481.858	1.05043	0.129936	1.03e-16	1.48e-14	15	7973562	7974798	UP	known
ENSGALG00010018521	NA	36.6861	1.04702	0.29104	3.98e-05	0.000756355	4	90403922	90437459	UP	novel
ENSGALG00010023380	USP5	77.6913	1.04593	0.21157	1.25e-07	4.56e-06	1	77208195	77223399	UP	known
ENSGALG00010024205	ANKRD13D	24.7259	1.04509	0.350266	0.000373707	0.00522379	5	127584	132342	UP	known
ENSGALG00010011922	PIK3R1	76.1895	1.04379	0.182852	1.9e-09	1.04e-07	Z	22140400	22199466	UP	known
ENSGALG00010022171	FOXP1	92.564	1.03897	0.242973	3.19e-06	8.26e-05	12	16090592	16432202	UP	known
ENSGALG00010016781	CDIP1	43.7621	1.03651	0.248837	4.22e-06	0.000106227	14	12415726	12427220	UP	known
ENSGALG00010007800	MAF	89.2785	1.03066	0.222144	6.8e-07	2.09e-05	11	14174786	14335419	UP	known
ENSGALG00010001868	GPKOW	58.0335	1.02714	0.261279	1.59e-05	0.000340091	MU179279.1	57891	76587	UP	known
ENSGALG00010027151	C19orf70	520.964	1.02535	0.281455	4.84e-05	0.000899842	28	1755276	1757996	UP	known
ENSGALG00010010813	LOC107049991	29.1581	1.02224	0.332983	0.000287088	0.00416164	38	229755	241640	UP	novel
ENSGALG00010024634	TNS2	67.6541	1.02158	0.232046	1.93e-06	5.34e-05	34	1240496	1251685	UP	known
ENSGALG00010023807	MRPL10	161.015	1.01831	0.340171	0.000489587	0.00642561	27	3728715	3730744	UP	known
ENSGALG00010027987	TMEM141	177.645	1.01376	0.134226	7.99e-15	9.42e-13	17	1085814	1089150	UP	known
ENSGALG00010029266	CANT1	20.3363	1.01258	0.352657	0.000565414	0.00728984	18	10384465	10394002	UP	known
ENSGALG00010018145	LOC424199	34.6733	1.00973	0.324434	0.000248198	0.0036901	7	21705887	21708078	UP	novel
ENSGALG00010004358	GC	8578.68	1.00834	0.164613	1.87e-10	1.23e-08	4	49905024	49917889	UP	known
ENSGALG00010015942	AP3S2	186.309	1.00454	0.2146	5.68e-07	1.78e-05	10	20031810	20036055	UP	known
ENSGALG00010008295	DMAC2	117.23	1.00297	0.208443	2.79e-07	9.22e-06	38	264946	267341	UP	known
ENSGALG00010027224	RARRES2	2681.1	1.00108	0.237263	5.66e-06	0.000136612	2	446626	448551	UP	known
ENSGALG00010002118	LOC121108905	149.063	1.00092	0.215158	6.89e-07	2.11e-05	MU179278.1	137606	140209	UP	novel
ENSGALG00010015407	TIMP3	67.9175	1.00041	0.191633	3.13e-08	1.31e-06	1	53137054	53174022	UP	known
ENSGALG00010029218	RPL23A	1042.86	0.998946	0.216099	7.93e-07	2.39e-05	19	6286719	6289428	UP	known
ENSGALG00010017098	DAAM1	41.2524	0.996591	0.253053	1.25e-05	0.000274168	5	54324214	54405134	UP	known
ENSGALG00010028609	MRPS21	258.156	0.995168	0.239077	6.05e-06	0.000144718	25	2305740	2308372	UP	known
ENSGALG00010027307	JUND	168.331	0.99335	0.132811	1.28e-14	1.46e-12	28	4423174	4425178	UP	known
ENSGALG00010013980	FMO4	43.0537	0.989734	0.329867	0.000451047	0.00607251	8	4794822	4805448	UP	known
ENSGALG00010004046	IPO4	193.114	0.989381	0.168092	7.81e-10	4.57e-08	35	508400	531888	UP	known
ENSGALG00010002667	NA	3900.45	0.989223	0.148193	5.75e-12	4.53e-10	4	49128598	49132152	UP	novel
ENSGALG00010003814	TPP1	471.967	0.987515	0.183524	1.55e-08	6.78e-07	1	196200688	196205190	UP	known
ENSGALG00010024809	KANSL1	21.1246	0.9875	0.355415	0.000739656	0.00911798	27	2523989	2593534	UP	known
ENSGALG00010028101	NA	196.689	0.985846	0.17597	3.78e-09	1.88e-07	28	1398393	1399806	UP	novel
ENSGALG00010018539	CHD2	56.0977	0.982501	0.216821	9.94e-07	2.94e-05	10	14631521	14684146	UP	known
ENSGALG00010011414	PABPC1	521.709	0.982256	0.146219	3.52e-12	2.88e-10	2	128180400	128195049	UP	known
ENSGALG00010001422	LOC107050649	506.469	0.979288	0.150484	1.52e-11	1.1e-09	JAENSK010000585.1	7811	11539	UP	novel
ENSGALG00010001165	LOC768709	162.824	0.979258	0.320789	0.000443771	0.00600405	Z	85603279	85609537	UP	novel
ENSGALG00010008731	NDUFB9	732.996	0.978445	0.116138	7.9e-18	1.35e-15	2	137482659	137488796	UP	known
ENSGALG00010001300	MRPL49	58.6615	0.978012	0.261193	3.75e-05	0.000723579	JAENSK010000484.1	44156	47302	UP	known
ENSGALG00010018052	PPP1RL	221.928	0.974862	0.182749	1.98e-08	8.55e-07	22	2760829	2770756	UP	known
ENSGALG00010008408	SMARCA4	186.254	0.973603	0.268021	5.36e-05	0.000979904	38	354342	405270	UP	known
ENSGALG00010010776	GCAT	289.406	0.971813	0.132883	6.84e-14	7.14e-12	1	51163764	51168057	UP	known
ENSGALG00010022038	GAPDH	13460.8	0.971382	0.208177	8.62e-07	2.58e-05	1	76900598	76906236	UP	known
ENSGALG00010001635	TIMM10B	36.589	0.971144	0.300817	0.000221014	0.0033687	1	196163249	196165290	UP	known
ENSGALG00010018556	MRPL2	721.021	0.970523	0.313127	0.000392581	0.00540489	3	4542812	4544977	UP	known
ENSGALG00010028751	EHMT1	48.9063	0.9688	0.229209	3.98e-06	0.000100604	17	2660207	2757316	UP	known
ENSGALG00010015875	DNTTIP1	103.25	0.968203	0.261364	3.84e-05	0.000737769	20	10845977	10850124	UP	known
ENSGALG00010018229	AS3MT	147.476	0.967873	0.135591	1.71e-13	1.72e-11	6	24180994	24185479	UP	known
ENSGALG00010027361	FANCD2	310.085	0.963926	0.299228	0.000258332	0.00381544	12	2941992	2989525	UP	known
ENSGALG00010027870	HAX1	86.4513	0.963131	0.222786	3.33e-06	8.57e-05	25	1920458	1922893	UP	known
ENSGALG00010010740	CCDC134	70.2816	0.96276	0.222758	3.01e-06	7.83e-05	1	49550537	49555453	UP	known
ENSGALG00010009603	HINT1	122.454	0.962365	0.171588	4.77e-09	2.28e-07	Z	45514088	45518128	UP	known
ENSGALG00010005366	AUP1	189.131	0.961843	0.121016	3.87e-16	5.31e-14	4	90727163	90738003	UP	known
ENSGALG00010000255	NA	369.449	0.960909	0.145221	8.61e-12	6.55e-10	JAENSK010000586.1	2576	6893	UP	novel
ENSGALG00010028048	S100A10	68.6601	0.959078	0.194892	1.59e-07	5.59e-06	25	2941685	2944815	UP	known
ENSGALG00010020831	MUL1	32.6389	0.95824	0.282172	0.000107938	0.00182361	21	4883227	4886370	UP	known
ENSGALG00010021358	MMP15	461.228	0.957942	0.321165	0.000589889	0.00756709	11	429324	435895	UP	known
ENSGALG00010003627	MCOLN1	62.5776	0.950823	0.213115	1.62e-06	4.57e-05	30	240903	248233	UP	known
ENSGALG00010019209	VCPKMT	134.366	0.949409	0.284452	0.000156434	0.00250637	5	57476120	57480357	UP	known
ENSGALG00010006131	LOC101749299	106.031	0.948406	0.276378	0.000120968	0.00202087	4	90612733	90616251	UP	novel
ENSGALG00010005978	VPS16	450.716	0.946554	0.184778	6.96e-08	2.76e-06	4	90501933	90511078	UP	known
ENSGALG00010004591	RRS1	188.916	0.944871	0.246418	2.76e-05	0.000561829	2	114785277	114786809	UP	known
ENSGALG00010006001	NOP56	98.7973	0.944185	0.222555	4.27e-06	0.000107423	4	90519360	90523295	UP	known
ENSGALG00010008104	TCF25	71.6446	0.941982	0.187544	1e-07	3.77e-06	11	18467853	18486161	UP	known
ENSGALG00010019310	CRELD1	252.755	0.941187	0.22616	6.79e-06	0.000160382	12	11681884	11684832	UP	known
ENSGALG00010028110	COQ4	293.435	0.938366	0.134041	5.21e-13	4.8e-11	17	5657966	5662417	UP	known
ENSGALG00010027915	LOC107050492	910.155	0.937491	0.215802	3.08e-06	7.99e-05	26	1305987	1307963	UP	novel
ENSGALG00010019732	HBA1	3643.64	0.936959	0.162463	1.91e-09	1.04e-07	14	12117174	12119420	UP	known
ENSGALG00010027609	RPL36	810.842	0.935162	0.193206	2.78e-07	9.22e-06	28	1088280	1266786	UP	known
ENSGALG00010000286	TCN2	135.856	0.934831	0.162785	1.79e-09	9.78e-08	15	10785038	10788888	UP	known
ENSGALG00010002937	GALNT7	37.7145	0.934608	0.291602	0.000235082	0.00353696	4	42794383	42863218	UP	known
ENSGALG00010021797	SLC25A34	144.396	0.92843	0.151594	1.89e-10	1.23e-08	21	4218750	4220672	UP	known
ENSGALG00010027950	CDC26	182.098	0.924144	0.169492	1.05e-08	4.74e-07	17	2150475	2154862	UP	known
ENSGALG00010020364	MRPL16	323.501	0.923359	0.273575	0.000161213	0.00256421	5	203457	204591	UP	known
ENSGALG00010016865	CFAP36	58.6675	0.92249	0.208985	2.15e-06	5.85e-05	3	250982	274422	UP	known
ENSGALG00010021741	RPL19	1928.84	0.92225	0.199161	9.11e-07	2.71e-05	27	4104706	4107348	UP	known
ENSGALG00010027159	TMUB1	239.798	0.922142	0.304826	0.000542319	0.00702514	2	293549	295672	UP	known
ENSGALG00010023136	MDK	45.2624	0.921793	0.24566	3.33e-05	0.000661588	5	23180341	23182988	UP	known
ENSGALG00010010826	NCOA1	94.9195	0.918049	0.215211	3.94e-06	9.96e-05	3	105274531	105430957	UP	known
ENSGALG00010029350	MRPL12	769.228	0.917432	0.207794	2.47e-06	6.54e-05	18	10524231	10527592	UP	known
ENSGALG00010015670	PTMA	950.97	0.917184	0.0642386	9.93e-47	7.25e-44	9	15023497	15031639	UP	known
ENSGALG00010021761	MAFB	27.9299	0.914586	0.301576	0.000476167	0.00630231	20	5032142	5035974	UP	known
ENSGALG00010006055	LOC107056277	70.4573	0.91424	0.200079	9.91e-07	2.94e-05	4	90568764	90572158	UP	novel
ENSGALG00010003292	GADD45GIP1	245.907	0.913331	0.264586	0.000124282	0.00207308	30	639202	642915	UP	known
ENSGALG00010011796	METAP2	35.6971	0.910764	0.293589	0.000342051	0.00481817	1	45587066	45604814	UP	known
ENSGALG00010023927	KPNB1	273.849	0.907388	0.193426	6.17e-07	1.9e-05	27	3771272	3792649	UP	known
ENSGALG00010019132	H2AZ2	377.522	0.905693	0.204021	2.09e-06	5.71e-05	22	3300332	3308053	UP	known
ENSGALG00010026438	TOMM6	678.929	0.905163	0.163155	4.43e-09	2.15e-07	26	5026438	5028049	UP	known
ENSGALG00010025933	SKIV2L	84.0079	0.898248	0.18151	1.52e-07	5.44e-06	26	536546	547315	UP	known
ENSGALG00010004255	RPS12	2024.72	0.8973	0.106253	7.76e-18	1.35e-15	3	56448018	56452115	UP	known
ENSGALG00010027200	G0S2	183.371	0.896822	0.30276	0.000668779	0.00835707	26	3176406	3177333	UP	known
ENSGALG00010027899	PMVK	180.394	0.896498	0.156983	2.52e-09	1.33e-07	25	2009560	2013175	UP	known
ENSGALG00010022226	FBRSL1	64.242	0.893664	0.1992	1.49e-06	4.2e-05	15	1576575	1993809	UP	known
ENSGALG00010023880	PCLAF	80.8729	0.893446	0.274366	0.000277736	0.00404749	10	1243268	1244028	UP	known
ENSGALG00010019204	ARF6	146.202	0.890725	0.210657	5.73e-06	0.000138036	5	57464086	57469862	UP	known
ENSGALG00010015905	ANPEP	847.672	0.888563	0.247564	8.38e-05	0.0014642	10	20023232	20028644	UP	known
ENSGALG00010028030	LOC121107545	305.378	0.887138	0.283892	0.000423921	0.00577112	25	2861684	2863468	UP	novel
ENSGALG00010024717	TF	26722.8	0.887081	0.163539	1.88e-08	8.16e-07	9	4254981	4265744	UP	known
ENSGALG00010001271	NA	192.047	0.882356	0.167989	3.42e-08	1.43e-06	JAENSK010000484.1	7074	8233	UP	novel
ENSGALG00010022173	RPL23	1180.56	0.876553	0.0639174	2.4e-43	1.55e-40	27	4033423	4035482	UP	known
ENSGALG00010003985	PRMT5	56.1209	0.875802	0.26395	0.0002066	0.00318443	35	427767	450687	UP	known
ENSGALG00010003403	GCDH	689.837	0.874038	0.144754	3.7e-10	2.28e-08	30	654760	659417	UP	known
ENSGALG00010021665	CNOT1	91.6728	0.87366	0.188091	8.56e-07	2.57e-05	11	1433769	1487261	UP	known
ENSGALG00010029244	HLF	99.5105	0.869795	0.214954	1.34e-05	0.000293647	18	6539807	6570493	UP	known
ENSGALG00010016651	XKRX	48.7656	0.868833	0.227763	2.96e-05	0.000595718	4	5093953	5101982	UP	known
ENSGALG00010028020	CCDC189	39.9595	0.868243	0.285424	0.000455527	0.0061178	17	916776	920832	UP	known
ENSGALG00010022734	ATP5G2	594.029	0.863021	0.13652	7.14e-11	4.95e-09	34	965791	967853	UP	known
ENSGALG00010021130	LOC100858647	831.519	0.862561	0.276591	0.000494702	0.00648497	6	18583469	18592151	UP	novel
ENSGALG00010000467	RNASEK	236.38	0.862379	0.255582	0.000188278	0.00294342	JAENSK010000584.1	75700	81827	UP	known
ENSGALG00010025553	UBE2G2	80.9198	0.861707	0.2026	4.45e-06	0.000111653	9	4824528	4842021	UP	known
ENSGALG00010018724	RRBP1	652.896	0.861151	0.201443	5.48e-06	0.000132515	3	15195409	15239752	UP	known
ENSGALG00010017304	ANKRD9	140.022	0.860909	0.213066	1.53e-05	0.000328499	5	49152215	49159161	UP	known
ENSGALG00010011192	RPL17	1033.16	0.860551	0.126901	3.56e-12	2.89e-10	Z	1407871	1411200	UP	known
ENSGALG00010019050	TNS1	62.9577	0.855902	0.236491	6.65e-05	0.0011974	7	22221177	22269459	UP	known
ENSGALG00010003260	ACP5	44.8825	0.853959	0.24374	9.39e-05	0.00162048	30	619302	622432	UP	known
ENSGALG00010010845	LOC121108177	37.4248	0.853384	0.265029	0.000267794	0.00393926	38	636181	643165	UP	novel
ENSGALG00010016384	GNAS	86.9157	0.848198	0.18112	6.16e-07	1.9e-05	20	11259289	11388161	UP	known
ENSGALG00010009170	RPL26L1	1256.33	0.84713	0.148128	2.86e-09	1.46e-07	13	8750453	8754809	UP	known
ENSGALG00010012932	ATF6B	36.3703	0.846714	0.286122	0.00063079	0.00798248	8	3720327	3792623	UP	known
ENSGALG00010018515	SEMA4G	100.747	0.840638	0.189476	2.08e-06	5.69e-05	6	23875374	23892754	UP	known
ENSGALG00010009076	TMEM214	114.161	0.839219	0.219477	3.59e-05	0.000698503	3	104287817	104293012	UP	known
ENSGALG00010005127	GATA6	266.293	0.838324	0.120118	7.69e-13	6.96e-11	2	102256267	102274091	UP	known
ENSGALG00010012112	MBD2	140.077	0.837679	0.147857	3.63e-09	1.82e-07	W	561876	601520	UP	known
ENSGALG00010023057	PAFAH1B2	95.4479	0.835989	0.164779	9.4e-08	3.57e-06	24	5243386	5252925	UP	known
ENSGALG00010022266	COA3	138.447	0.834508	0.268026	0.000448502	0.00604568	27	5049210	5049831	UP	known
ENSGALG00010029745	SHPK	42.6935	0.832612	0.253816	0.000230255	0.0034805	19	7137050	7145537	UP	known
ENSGALG00010022923	CD63	790.152	0.831991	0.138009	5.06e-10	3.05e-08	34	1810588	1813746	UP	known
ENSGALG00010005376	HTRA2	162.648	0.829087	0.177176	7.47e-07	2.27e-05	4	90738066	90747045	UP	known
ENSGALG00010003968	DSN1	56.4158	0.828721	0.227686	6.17e-05	0.0011142	30	489357	495004	UP	known
ENSGALG00010029403	FAM20A	343.148	0.828285	0.0928875	1.52e-19	2.97e-17	18	8505469	8514995	UP	known
ENSGALG00010013405	RPS14	1550.31	0.825269	0.221005	5.79e-05	0.00105226	13	12743303	12747828	UP	known
ENSGALG00010001136	SERP1	304.725	0.825041	0.213821	3e-05	0.000601605	9	23360998	23362813	UP	known
ENSGALG00010020092	SDHAF2	204.075	0.822885	0.217234	4.16e-05	0.000789403	5	305035	312525	UP	known
ENSGALG00010010986	NARS	96.2797	0.819989	0.171689	4.37e-07	1.4e-05	Z	695352	706912	UP	known
ENSGALG00010021722	AARS1	300.59	0.818967	0.236304	0.000143206	0.00232848	11	1194568	1207056	UP	known
ENSGALG00010028116	HYAL1	33.8737	0.815466	0.273859	0.0006376	0.00805007	12	1511676	1514571	UP	known
ENSGALG00010029701	MRPS7	94.2996	0.815079	0.185845	2.85e-06	7.48e-05	18	11352187	11358511	UP	known
ENSGALG00010013470	RPL31	930.364	0.814145	0.114929	3.86e-13	3.68e-11	1	133475981	133490380	UP	known
ENSGALG00010003437	PNRC1	674.625	0.810663	0.131512	2.34e-10	1.49e-08	3	75523713	75526036	UP	known
ENSGALG00010001291	TMEM223	122.001	0.805504	0.146682	1.07e-08	4.76e-07	JAENSK010000484.1	29574	33261	UP	known
ENSGALG00010028474	LOC107049500	151.211	0.804968	0.24218	0.000242029	0.00361855	25	44705	50750	UP	novel
ENSGALG00010009322	DNAJC5G	57.4414	0.803138	0.208134	2.88e-05	0.000581746	3	104353766	104359186	UP	known
ENSGALG00010008219	NIP7	102.443	0.802206	0.164413	3.21e-07	1.05e-05	11	18580409	18581991	UP	known
ENSGALG00010001982	DMD	46.09	0.798737	0.236864	0.000178447	0.00280573	1	114493557	115657311	UP	known
ENSGALG00010001191	TOMM5	258.073	0.798646	0.126356	9.1e-11	6.23e-09	Z	85555891	85557988	UP	known
ENSGALG00010019032	GNMT	1763.15	0.795968	0.177077	2.04e-06	5.61e-05	3	15730089	15731968	UP	known
ENSGALG00010027149	C1orf116	326.134	0.794843	0.174095	1.38e-06	3.91e-05	26	2640971	2646622	UP	known
ENSGALG00010028374	FDPS	73.1759	0.791609	0.209283	4.21e-05	0.000798573	25	2115324	2119021	UP	known
ENSGALG00010003248	MRI1	261.324	0.788791	0.190638	1.05e-05	0.000234606	30	443076	449087	UP	known
ENSGALG00010016756	NUDT16L1	556.012	0.78462	0.158476	2.29e-07	7.75e-06	14	12351849	12354617	UP	known
ENSGALG00010021922	MRPL51	147.65	0.784609	0.192923	1.3e-05	0.000285153	1	76868690	76870257	UP	known
ENSGALG00010027148	ELL	79.041	0.782866	0.224159	0.000115781	0.00194013	28	4343606	4377729	UP	known
ENSGALG00010029207	SPAG5	60.6318	0.782272	0.258654	0.00071249	0.0088228	19	6226823	6233860	UP	known
ENSGALG00010027291	MST1	605.886	0.781403	0.0771343	1.58e-24	4.21e-22	12	2645278	2649379	UP	known
ENSGALG00010028071	DPM2	45.1608	0.779216	0.23455	0.000235281	0.00353696	17	5540715	5544249	UP	known
ENSGALG00010001642	LOC121106941	353.378	0.777373	0.252789	0.000636232	0.00804206	16	2346594	2361147	UP	novel
ENSGALG00010016067	AHSG	7729.39	0.770366	0.151962	1.59e-07	5.59e-06	9	15834135	15840791	UP	known
ENSGALG00010021892	NDUFV1	1241.9	0.769003	0.149608	8.86e-08	3.38e-06	5	601438	604264	UP	known
ENSGALG00010015936	RPL36A	715.633	0.767729	0.0930908	4.88e-17	7.42e-15	4	1982222	1984709	UP	known
ENSGALG00010027908	PBXIP1	108.919	0.76745	0.2051	5.82e-05	0.0010553	25	2013306	2017184	UP	known
ENSGALG00010028021	ATP5D	912.719	0.766848	0.150123	1.05e-07	3.92e-06	28	3471615	3473861	UP	known
ENSGALG00010013346	HMGCS2	3677.37	0.765764	0.0780401	3.51e-23	8.55e-21	8	4247858	4253698	UP	known
ENSGALG00010017499	SNRPD1	207.108	0.757406	0.22349	0.00024774	0.00368883	2	42735845	42740942	UP	known
ENSGALG00010021232	ACTB	1118.23	0.756839	0.199162	4.84e-05	0.000899842	14	4180681	4184907	UP	known
ENSGALG00010004081	RPS20	1483.66	0.753521	0.161322	1.01e-06	2.96e-05	2	110903280	110906135	UP	known
ENSGALG00010011685	NDUFA2	182.764	0.752214	0.137658	1.69e-08	7.38e-07	13	852714	854632	UP	known
ENSGALG00010009208	SLC5A6	260.298	0.750055	0.241865	0.000609988	0.00775505	3	104322344	104326903	UP	known
ENSGALG00010026148	RPS10	1520.13	0.749184	0.133954	7.68e-09	3.55e-07	26	4417262	4422745	UP	known
ENSGALG00010011868	SNRPF	86.4859	0.744636	0.175155	6.68e-06	0.000158077	1	45717106	45720188	UP	known
ENSGALG00010020305	XPO7	128.709	0.744476	0.214156	0.000154873	0.00249229	22	1517076	1550000	UP	known
ENSGALG00010010865	TRIOBP	68.9786	0.742638	0.222901	0.000256619	0.00379527	1	51173137	51188794	UP	known
ENSGALG00010029528	TBL2	142.23	0.741676	0.164892	2.22e-06	6.03e-05	19	697636	701987	UP	known
ENSGALG00010015094	CDK5RAP1	76.6903	0.740788	0.193575	3.69e-05	0.000715039	20	10675592	10690971	UP	known
ENSGALG00010000307	ZMAT5	64.8055	0.726623	0.223945	0.000380679	0.00530771	15	11039942	11052800	UP	known
ENSGALG00010003170	C4	751.335	0.725559	0.138936	6.25e-08	2.49e-06	16	2230077	2244842	UP	known
ENSGALG00010020485	LMAN2L	95.139	0.717162	0.186207	4.24e-05	0.000803215	22	2988677	2995053	UP	known
ENSGALG00010024870	TPD52L2	75.3566	0.716657	0.202059	0.000132319	0.00218268	20	9878328	9894470	UP	known
ENSGALG00010016558	NR2F2	90.9062	0.712026	0.171464	1.06e-05	0.00023671	10	15685086	15856587	UP	known
ENSGALG00010022234	COX15	57.87	0.708434	0.218916	0.000391754	0.00540489	6	22890734	22896237	UP	known
ENSGALG00010029676	FADS6	232.545	0.705363	0.111775	9.31e-11	6.33e-09	18	11158321	11164702	UP	known
ENSGALG00010005070	ALB	31735.2	0.693676	0.145909	1.07e-06	3.14e-05	4	50337890	50357184	UP	known
ENSGALG00010027937	ALAD	295.874	0.687012	0.196055	0.000163127	0.00259045	17	2120135	2127044	UP	known
ENSGALG00010027131	UBA52	994.343	0.687001	0.199337	0.000213216	0.00326345	28	4333524	4335261	UP	known
ENSGALG00010024829	ERBB3	86.3316	0.684901	0.209838	0.000365568	0.0051231	34	1373721	1390651	UP	known
ENSGALG00010003993	OXA1L	161.183	0.684621	0.199596	0.00021902	0.00334295	35	454299	467970	UP	known
ENSGALG00010000124	MRPS24	128.797	0.684458	0.20489	0.000324655	0.00460272	JAENSK010000605.1	31283	37956	UP	known
ENSGALG00010025642	RPS8	2365.63	0.68301	0.16275	1.12e-05	0.000248478	8	20454869	20460159	UP	known
ENSGALG00010016500	ATPIF1	875.628	0.679691	0.124725	1.92e-08	8.3e-07	23	1917718	1918415	UP	known
ENSGALG00010016308	RPS6	1311.35	0.678405	0.148522	2.09e-06	5.71e-05	Z	34187703	34198950	UP	known
ENSGALG00010016763	UBALD1	132.076	0.678383	0.14825	1.63e-06	4.57e-05	14	12405161	12411103	UP	known
ENSGALG00010028454	C8G	268.734	0.676525	0.110126	3.16e-10	1.97e-08	17	1188660	1193007	UP	known
ENSGALG00010009098	CAD	76.2596	0.674541	0.190958	0.000136346	0.00223836	3	104301139	104344247	UP	known
ENSGALG00010015932	ACOT8	90.4359	0.673373	0.184554	9.75e-05	0.00167226	20	10858753	10861372	UP	known
ENSGALG00010000026	ND3	1168.98	0.668465	0.205983	0.000455217	0.0061178	MT	9553	9904	UP	known
ENSGALG00010024961	LSM12	79.052	0.663088	0.189068	0.00015775	0.00252376	27	2690368	2696712	UP	known
ENSGALG00010023080	MCRS1	168.627	0.662235	0.180681	0.000101893	0.00173392	34	1835194	1838644	UP	known
ENSGALG00010029567	IFT20	69.2453	0.661506	0.195375	0.000273266	0.00400364	19	9786322	9788494	UP	known
ENSGALG00010028194	LOC107055115	89.5051	0.65684	0.171034	4.68e-05	0.000875614	25	1761678	1772779	UP	novel
ENSGALG00010024010	NPEPPS	236.709	0.651138	0.127059	1.15e-07	4.26e-06	27	3772918	3823859	UP	known
ENSGALG00010001129	TM4SF4	1080.37	0.648668	0.180742	0.000138023	0.00226097	9	23555188	23559833	UP	known
ENSGALG00010014729	MRPS15	239.943	0.648448	0.119394	2.12e-08	9.09e-07	23	4381189	4388227	UP	known
ENSGALG00010012040	B4GALT7	113.431	0.645646	0.204969	0.000598622	0.00765496	13	9709441	9713035	UP	known
ENSGALG00010008380	SIL1	179.305	0.641643	0.177225	0.000127875	0.0021201	13	2137297	2231041	UP	known
ENSGALG00010022154	CPN1	1344	0.641555	0.144359	3.74e-06	9.5e-05	6	22829710	22836441	UP	known
ENSGALG00010026002	FTH1	11166.7	0.637737	0.154804	1.37e-05	0.000300141	5	16382075	16387054	UP	known
ENSGALG00010020097	RETSAT	496.794	0.634099	0.180518	0.000192535	0.00300569	22	4609873	4618660	UP	known
ENSGALG00010001104	MBNL1	87.1367	0.633411	0.179148	0.000158854	0.00253773	9	23088263	23135530	UP	known
ENSGALG00010000422	ITIH6	1.80552	0.632072	1.49018	0.000296754	0.00425672	JAENSK010000592.1	13999	19017	UP	known
ENSGALG00010005585	LOC431250	1.80552	0.632072	1.49018	0.000296754	0.00425672	1	144552989	144560653	UP	novel
ENSGALG00010012670	NA	1.80552	0.632072	1.49018	0.000296754	0.00425672	2	60795414	60899912	UP	novel
ENSGALG00010029453	LOC107049986	1.80552	0.632072	1.49018	0.000296754	0.00425672	19	130119	135050	UP	novel
ENSGALG00010028466	MAMDC4	93.9022	0.629614	0.179733	0.000180784	0.00283436	17	1230499	1240608	UP	known
ENSGALG00010029351	SLC25A10	201.802	0.629375	0.194552	0.000512151	0.00668971	18	10529093	10532955	UP	known
ENSGALG00010026149	LASP1	144.891	0.625662	0.193215	0.000538661	0.00698602	27	4037082	4057075	UP	known
ENSGALG00010011913	CXXC5	79.2783	0.624875	0.185203	0.000280376	0.00407513	13	743068	787036	UP	known
ENSGALG00010022241	POLR2C	90.8092	0.620549	0.175515	0.00016094	0.00256357	11	545755	554536	UP	known
ENSGALG00010016066	C14orf2	204.405	0.620019	0.158102	3.93e-05	0.000749921	5	50069709	50077050	UP	known
ENSGALG00010028442	CHTOP	127.976	0.606037	0.173665	0.000225716	0.00342542	25	1739934	1745956	UP	known
ENSGALG00010009070	TPM2	77.3945	0.602262	0.191759	0.000694937	0.00862618	Z	9763730	9771210	UP	known
ENSGALG00010028425	DAP3	136.059	0.601149	0.153993	3.84e-05	0.000737769	25	2168339	2176696	UP	known
ENSGALG00010027892	SHE	302.372	0.59603	0.178296	0.00039724	0.00545533	25	1943489	1949565	UP	known
ENSGALG00010026232	PSMC5	180.572	0.594572	0.161264	0.000100397	0.00171378	27	1352641	1356833	UP	known
ENSGALG00010006061	RPL24	913.032	0.590686	0.0873419	7.49e-12	5.82e-10	1	85603467	85610435	UP	known
ENSGALG00010012955	RPL39L	744.499	0.581181	0.118092	4.47e-07	1.43e-05	4	16458391	16461066	UP	known
ENSGALG00010021599	ARPC4	175.586	0.576186	0.128656	3.39e-06	8.71e-05	12	11663563	11667204	UP	known
ENSGALG00010018491	TIA1	144.478	0.569651	0.150573	7.12e-05	0.00127502	22	3415431	3427717	UP	known
ENSGALG00010017738	NDUFS5	774.67	0.569181	0.140885	2.53e-05	0.000519466	23	5699155	5701309	UP	known
ENSGALG00010025590	HRAS	222.771	0.56678	0.171361	0.00044719	0.00603541	5	15610304	15638249	UP	known
ENSGALG00010012934	NDUFA1	218.842	0.560504	0.11312	3.55e-07	1.15e-05	4	16450074	16451906	UP	known
ENSGALG00010009348	ERGIC2	86.2315	0.558604	0.178266	0.000784484	0.00958435	1	15165864	15187165	UP	known
ENSGALG00010000407	WSB2	162.066	0.556242	0.159944	0.00023759	0.0035619	15	11200528	11209635	UP	known
ENSGALG00010020767	UBXN10	184.98	0.55119	0.140619	4.89e-05	0.000906591	21	4839413	4850797	UP	known
ENSGALG00010015180	PITHD1	109.135	0.540039	0.171165	0.000748703	0.0092088	23	5947040	5948692	UP	known
ENSGALG00010019093	RPL32	1042.14	0.536	0.0799334	1.19e-11	8.84e-10	12	19656929	19659744	UP	known
ENSGALG00010019212	RPL22	867.627	0.53528	0.109265	4.85e-07	1.54e-05	21	630505	633431	UP	known
ENSGALG00010028760	SSR2	525.852	0.520996	0.113356	2.27e-06	6.14e-05	25	2541307	2548889	UP	known
ENSGALG00010013379	ZNF593	303.132	0.507037	0.139211	0.000147877	0.00239024	23	616077	617312	UP	known
ENSGALG00010029410	VTN	7739.15	0.502927	0.119232	1.44e-05	0.000310628	19	6127711	6133472	UP	known
ENSGALG00010000718	EEF1G	1078.52	0.498154	0.0979382	2.08e-07	7.11e-06	MU179272.1	187339	261811	UP	known
ENSGALG00010028459	MCL1	166.557	0.495404	0.134733	0.000126025	0.00209894	25	2255543	2261271	UP	known
ENSGALG00010013940	UPF3A	2.78171	0.47881	0.919985	0.00078281	0.00957457	1	136926886	136949798	UP	known
ENSGALG00010018554	PPIA	1180.36	0.438933	0.128327	0.000403093	0.00552879	22	4499367	4501255	UP	known
ENSGALG00010017109	ITGB1BP3	475.259	0.437518	0.120848	0.000198707	0.00307575	10	10740078	10742980	UP	known
ENSGALG00010016800	RPL14	858.177	0.418419	0.0711957	2.69e-09	1.4e-07	2	41081953	41089161	UP	known
ENSGALG00010008750	PFDN1	199.37	0.411553	0.126065	0.000731324	0.00903561	13	287045	357472	UP	known
ENSGALG00010005785	RPL21	903.738	0.372186	0.0840725	6.68e-06	0.000158077	1	176156444	176162167	UP	known
ENSGALG00010020723	RPS24	1101.49	0.35202	0.0801691	8.21e-06	0.000188916	6	13926829	13936938	UP	known
ENSGALG00010015300	ATXN3	363.273	0.321758	0.0922815	0.000599322	0.00765498	5	44079391	44096950	UP	known
ENSGALG00010013686	UQCRQ	673.377	0.301362	0.0821088	0.000197353	0.00306344	13	16676394	16678982	UP	known
ENSGALG00010003164	C3	2181.69	0.243846	0.0641607	0.000130453	0.00215632	30	137405	165785	UP	known
ENSGALG00010007226	PLG	1611.95	-0.314574	0.0636331	6.51e-07	2e-05	3	45077981	45099256	DOWN	known
ENSGALG00010015092	HSPE1	341.458	-0.415638	0.111215	0.000133524	0.00219714	7	9833382	9839754	DOWN	known
ENSGALG00010018294	FKBP3	205.445	-0.434982	0.132938	0.000728044	0.00900523	5	58556618	58562543	DOWN	known
ENSGALG00010022517	HNRNPA1	254.003	-0.437914	0.12679	0.000387825	0.00538678	34	761809	768238	DOWN	known
ENSGALG00010013646	CLDN1	416.78	-0.459143	0.113645	3.59e-05	0.000698503	9	13636169	13649849	DOWN	known
ENSGALG00010020624	MINOS1	157.45	-0.465629	0.14135	0.000648502	0.00815015	21	4738115	4754833	DOWN	known
ENSGALG00010009562	HADHB	479.992	-0.468038	0.115481	3.23e-05	0.000643725	3	104775934	104787938	DOWN	known
ENSGALG00010003558	TPT1	719.082	-0.512523	0.139878	0.000142054	0.00231663	1	167645084	167656039	DOWN	known
ENSGALG00010024682	LOC100859737	584.499	-0.513247	0.151094	0.000391278	0.00540489	34	1306361	1311162	DOWN	novel
ENSGALG00010010262	HSPA9	186.732	-0.526593	0.144657	0.000163336	0.00259045	13	2405019	2426688	DOWN	known
ENSGALG00010011386	CTSB	275.92	-0.527471	0.116552	3.68e-06	9.39e-05	3	107170950	107182289	DOWN	known
ENSGALG00010017481	SPIA1	591.861	-0.528604	0.113897	2.02e-06	5.57e-05	5	45067266	45079224	DOWN	known
ENSGALG00010013019	DPYS	337.605	-0.533082	0.131381	3e-05	0.000601605	2	129541082	129575499	DOWN	known
ENSGALG00010016206	KNG1	802.011	-0.561404	0.139277	2.77e-05	0.000563008	9	15869647	15887314	DOWN	known
ENSGALG00010023054	AQP9	135.942	-0.569769	0.165099	0.000311054	0.00443592	10	7072525	7118412	DOWN	known
ENSGALG00010022148	TALDO1	116.108	-0.57506	0.18134	0.000813465	0.00986146	5	670509	676256	DOWN	known
ENSGALG00010013767	PGK2	344.717	-0.580861	0.179057	0.00058957	0.00756709	4	12897002	12908309	DOWN	known
ENSGALG00010029357	ARHGDIA	116.74	-0.581388	0.174759	0.000481501	0.00635755	18	10564609	10568394	DOWN	known
ENSGALG00010007593	SEC61B	135.127	-0.583515	0.161295	0.000165936	0.00262788	2	89308237	89320107	DOWN	known
ENSGALG00010029213	APOH	813.476	-0.588037	0.0788727	3.41e-14	3.77e-12	18	8074639	8081362	DOWN	known
ENSGALG00010010422	CDH1	142.709	-0.590379	0.161997	0.000148191	0.00239179	11	18517624	18526386	DOWN	known
ENSGALG00010027903	NDUFA8	154.058	-0.595358	0.150035	3.86e-05	0.000740007	17	9306931	9314402	DOWN	known
ENSGALG00010022401	LCAT	395.403	-0.601802	0.112134	3.94e-08	1.61e-06	11	1061123	1068084	DOWN	known
ENSGALG00010004117	STBD1	133.521	-0.617236	0.171117	0.000156117	0.00250637	4	49404151	49405901	DOWN	known
ENSGALG00010004248	GRSF1	138.865	-0.622435	0.158838	4.48e-05	0.00084083	4	49583345	49591736	DOWN	known
ENSGALG00010005283	ATP5C1	339.575	-0.630154	0.132944	8.78e-07	2.62e-05	1	4865121	4872309	DOWN	known
ENSGALG00010012812	DECR1	457.191	-0.632247	0.138284	2.38e-06	6.37e-05	2	123980023	123997304	DOWN	known
ENSGALG00010029248	C1QBP	186.085	-0.644445	0.163567	3.93e-05	0.000749921	19	3915262	3918175	DOWN	known
ENSGALG00010015142	HNRNPAB	94.9223	-0.645199	0.201004	0.000668294	0.00835707	13	13885299	13913004	DOWN	known
ENSGALG00010014956	FGG	1609.75	-0.654191	0.120688	2.63e-08	1.12e-06	4	19797680	19804640	DOWN	known
ENSGALG00010024792	BZW1	142.017	-0.673207	0.166758	2.68e-05	0.000544983	7	10899492	10911905	DOWN	known
ENSGALG00010008084	CYP2AC1	361.822	-0.678163	0.192502	0.000167025	0.00264131	3	108574628	108580479	DOWN	known
ENSGALG00010023871	UQCRFS1	271.553	-0.682037	0.192028	0.000149068	0.0024024	11	7758164	7763628	DOWN	known
ENSGALG00010028196	CHCHD6	75.9808	-0.693037	0.217663	0.000644228	0.00811506	12	9949924	10052640	DOWN	known
ENSGALG00010000247	LOC417013	173.991	-0.693092	0.159793	6.24e-06	0.000148885	15	10909951	10928710	DOWN	novel
ENSGALG00010023490	PHB2	107.328	-0.698816	0.190929	0.000112814	0.00189331	1	77297718	77304001	DOWN	known
ENSGALG00010011984	FN1	219.94	-0.699984	0.17397	2.44e-05	0.000502992	7	4440759	4490944	DOWN	known
ENSGALG00010023091	TMBIM6	371.47	-0.702121	0.164484	7.68e-06	0.000177993	34	111263	116783	DOWN	known
ENSGALG00010015618	NCL	132.15	-0.71919	0.22717	0.00060138	0.00767232	9	14972411	14980613	DOWN	known
ENSGALG00010024144	HNRNPA3	162.631	-0.728395	0.184339	3.42e-05	0.000674371	7	15445467	15463216	DOWN	known
ENSGALG00010026094	C6orf106	95.5909	-0.732447	0.21065	0.000210755	0.00323774	26	4352524	4384393	DOWN	known
ENSGALG00010022076	YWHAB	90.5355	-0.735642	0.203167	0.000128406	0.00212568	20	5585367	5598361	DOWN	known
ENSGALG00010026097	ARF1	78.629	-0.738665	0.229468	0.000519973	0.00677572	2	2386442	2398441	DOWN	known
ENSGALG00010008067	MPC2	214.074	-0.73871	0.145494	1.53e-07	5.45e-06	1	91679804	91695262	DOWN	known
ENSGALG00010025984	NDUFS1	119.416	-0.744836	0.178038	1.22e-05	0.000268607	7	12193307	12208706	DOWN	known
ENSGALG00010010420	NPM1	316.55	-0.75064	0.136815	1.33e-08	5.89e-07	13	2910428	2937348	DOWN	known
ENSGALG00010005264	ITIH2	1431.05	-0.752726	0.0702363	2.8e-27	8.53e-25	1	4773014	4850695	DOWN	known
ENSGALG00010010106	C7orf73	70.318	-0.754668	0.230848	0.000445284	0.0060171	1	58441811	58450241	DOWN	known
ENSGALG00010029936	SERPINF2	328.514	-0.758953	0.14146	3.5e-08	1.46e-06	19	5880503	5889132	DOWN	known
ENSGALG00010023597	MOGAT1	324.466	-0.764326	0.23167	0.000279307	0.00406497	9	7695357	7719580	DOWN	known
ENSGALG00010024592	COMT	73.3021	-0.766442	0.242529	0.000602109	0.00767269	15	1058340	1089352	DOWN	known
ENSGALG00010022429	ADK	205.262	-0.777695	0.243492	0.000488369	0.00641731	6	15879191	16152335	DOWN	known
ENSGALG00010017789	IMMT	68.5343	-0.782317	0.241598	0.000473741	0.00628539	4	84991536	85004459	DOWN	known
ENSGALG00010003375	YWHAQ	79.2292	-0.786545	0.237109	0.000343221	0.00482844	3	95957367	95984885	DOWN	known
ENSGALG00010005259	SLC27A2	276.698	-0.791073	0.122115	3.84e-11	2.7e-09	31	1371838	1379513	DOWN	known
ENSGALG00010025592	HSPA8	219.531	-0.79198	0.179772	2.89e-06	7.57e-05	24	3128424	3134200	DOWN	known
ENSGALG00010002678	CCNI	219.056	-0.808155	0.162683	2.5e-07	8.4e-06	4	49135889	49161366	DOWN	known
ENSGALG00010004765	DMBT1	159.698	-0.814487	0.158543	1.15e-07	4.25e-06	31	134630	158872	DOWN	known
ENSGALG00010002918	FAM84A	113.982	-0.815745	0.221224	7.29e-05	0.00129505	3	98259636	98304136	DOWN	known
ENSGALG00010022066	DAD1	102.599	-0.830384	0.194853	7.61e-06	0.000176734	27	112040	114902	DOWN	known
ENSGALG00010021332	OIT3	66.6023	-0.830855	0.262664	0.000547305	0.00708136	6	11950783	11974092	DOWN	known
ENSGALG00010003848	ESD	52.6426	-0.831753	0.271414	0.000785729	0.00958886	1	168205192	168214125	DOWN	known
ENSGALG00010024493	JAK1	69.6322	-0.852609	0.240727	0.000142048	0.00231663	8	27885691	27938589	DOWN	known
ENSGALG00010025167	PTGES3	72.7212	-0.854926	0.261442	0.000371562	0.00520044	34	1543054	1550534	DOWN	known
ENSGALG00010017745	SHMT1	185.927	-0.860764	0.274081	0.000457334	0.00612704	14	5110204	5115616	DOWN	known
ENSGALG00010018774	MSRB1	77.5451	-0.867722	0.2473	0.000142967	0.00232804	14	6124165	6126569	DOWN	known
ENSGALG00010005314	IL20RA	190.33	-0.883109	0.152377	2.54e-09	1.33e-07	3	54554219	54574949	DOWN	known
ENSGALG00010014766	F10	89.8559	-0.88398	0.293796	0.00059106	0.00756709	1	137593836	137606510	DOWN	known
ENSGALG00010025131	SUMO1	84.543	-0.884028	0.229906	3.69e-05	0.000715039	7	11379567	11394369	DOWN	known
ENSGALG00010026205	A2ML4	257.013	-0.885954	0.194195	1.21e-06	3.49e-05	27	1334444	1345134	DOWN	known
ENSGALG00010028462	EDF1	153.805	-0.886451	0.192528	1.41e-06	3.99e-05	17	1225878	1229365	DOWN	known
ENSGALG00010011278	TDH	93.8834	-0.890211	0.20739	6.33e-06	0.000150916	3	106979777	106989232	DOWN	known
ENSGALG00010017010	NONO	55.965	-0.891165	0.279348	0.000469104	0.00624655	4	2224494	2239067	DOWN	known
ENSGALG00010005871	EGLN3	66.8981	-0.897957	0.232248	3.73e-05	0.000721601	5	35211925	35248635	DOWN	known
ENSGALG00010014033	SLC38A4	143.981	-0.89864	0.198257	1.74e-06	4.85e-05	1	31242303	31274484	DOWN	known
ENSGALG00010011400	BPHL	90.288	-0.903198	0.308695	0.00065486	0.00822063	2	66028600	66052677	DOWN	known
ENSGALG00010023837	STT3A	152.912	-0.910569	0.176148	7.09e-08	2.79e-06	24	435355	443125	DOWN	known
ENSGALG00010011662	RIDA	272.699	-0.910816	0.123837	6.44e-14	6.78e-12	2	127077473	127086526	DOWN	known
ENSGALG00010020554	ZFP36L1	85.9908	-0.911446	0.219457	1.12e-05	0.000248522	5	27858464	27862468	DOWN	known
ENSGALG00010001297	MYL12A	41.036	-0.928373	0.309239	0.000807724	0.00981358	2	100503979	100512923	DOWN	known
ENSGALG00010016119	FETUB	545.694	-0.931757	0.127409	5.62e-14	6.04e-12	9	15841635	15854566	DOWN	known
ENSGALG00010011448	AvBD10	737.577	-0.935779	0.139	3.64e-12	2.93e-10	3	107228064	107234071	DOWN	known
ENSGALG00010009225	LOC101749377	63.3764	-0.941259	0.260948	9.71e-05	0.0016671	38	58689	64514	DOWN	novel
ENSGALG00010012964	CBR3	66.7923	-0.952223	0.311868	0.000511981	0.00668971	1	106664804	106673668	DOWN	known
ENSGALG00010017388	PROSC	55.5446	-0.964169	0.278025	0.000156337	0.00250637	22	2363224	2367422	DOWN	known
ENSGALG00010028440	PSMB7	149.73	-0.971396	0.159738	3.67e-10	2.27e-08	17	9980205	10002469	DOWN	known
ENSGALG00010027571	RBM10	51.7587	-0.97502	0.289171	0.000225738	0.00342542	12	3331042	3346450	DOWN	known
ENSGALG00010016229	NA	173.186	-0.986346	0.174286	4e-09	1.98e-07	4	81437039	81438848	DOWN	novel
ENSGALG00010025886	ALDH2	453.268	-0.989394	0.219446	1.33e-06	3.79e-05	15	6223692	6232813	DOWN	known
ENSGALG00010023205	DNAJC17	54.0757	-1.01501	0.313385	0.000276086	0.00403795	5	1190261	1208640	DOWN	known
ENSGALG00010023064	ATG13	61.8714	-1.01604	0.264867	3.77e-05	0.000726074	5	23014062	23043047	DOWN	known
ENSGALG00010023102	RNF10	36.9482	-1.01697	0.340638	0.000817095	0.0098836	15	9262462	9274456	DOWN	known
ENSGALG00010015867	VBP1	64.0985	-1.02945	0.28864	9.61e-05	0.00165389	4	14162203	14199171	DOWN	known
ENSGALG00010023836	NDUFS3	188.526	-1.02961	0.244971	5.31e-06	0.000129107	5	22320395	22331675	DOWN	known
ENSGALG00010024552	CD81	452.952	-1.038	0.131689	6.08e-16	8.13e-14	5	13230313	13253912	DOWN	known
ENSGALG00010018494	HAO1	60.9719	-1.03819	0.256396	1.54e-05	0.000331045	3	14343249	14377380	DOWN	known
ENSGALG00010026132	DDTL	244.907	-1.04032	0.283048	5.1e-05	0.000937287	15	8127420	8129837	DOWN	known
ENSGALG00010024793	FKBP4	41.6365	-1.04662	0.338665	0.000532401	0.00691301	1	75684242	75723680	DOWN	known
ENSGALG00010016967	ERLEC1	43.9156	-1.04747	0.315912	0.000264279	0.00389802	3	3207667	3218830	DOWN	known
ENSGALG00010001817	SLC25A6	376.584	-1.07246	0.207456	4.8e-08	1.95e-06	1	129261308	129264852	DOWN	known
ENSGALG00010005310	LAMTOR3	35.615	-1.07621	0.357423	0.000705969	0.00875194	4	59634022	59639661	DOWN	known
ENSGALG00010023937	XBP1	35.998	-1.07746	0.351068	0.00059066	0.00756709	15	7720791	7724397	DOWN	known
ENSGALG00010014795	THRAP3	51.0694	-1.07817	0.297985	8.25e-05	0.00145082	23	4419217	4441257	DOWN	known
ENSGALG00010009612	DERL1	35.1281	-1.087	0.360941	0.000690098	0.00858431	2	136896488	136911350	DOWN	known
ENSGALG00010011530	ARPC5	69.4257	-1.08718	0.272296	1.65e-05	0.000351582	8	7624848	7630700	DOWN	known
ENSGALG00010006085	DLST	38.7998	-1.09143	0.352318	0.000505436	0.00661776	5	37598878	37614259	DOWN	known
ENSGALG00010010671	SIGMAR1	79.0716	-1.09317	0.27059	1.24e-05	0.000272895	Z	8478338	8481305	DOWN	known
ENSGALG00010027283	RAB7A	76.9198	-1.09338	0.236875	1.1e-06	3.21e-05	12	9316707	9335477	DOWN	known
ENSGALG00010023281	B2M	73.6301	-1.09599	0.281001	2.14e-05	0.000443365	10	1355762	1358710	DOWN	known
ENSGALG00010005630	NIT2	64.2003	-1.09931	0.277977	1.92e-05	0.000402771	1	85109606	85119299	DOWN	known
ENSGALG00010002923	SERPINH1	38.4821	-1.10014	0.356133	0.000521885	0.00679257	1	195370325	195379453	DOWN	known
ENSGALG00010023320	PTMS	155.552	-1.10503	0.217054	8.28e-08	3.17e-06	1	77127874	77131346	DOWN	known
ENSGALG00010025313	DIO1	53.4685	-1.11161	0.292327	3.9e-05	0.000746704	8	24792857	24799077	DOWN	known
ENSGALG00010021786	FAM162A	129.854	-1.11535	0.181815	2.19e-10	1.4e-08	1	76746345	76755580	DOWN	known
ENSGALG00010025905	CPT1A	65.0498	-1.1427	0.341108	0.000159639	0.00254656	5	16197968	16234024	DOWN	known
ENSGALG00010002431	BCKDHB	67.1901	-1.14644	0.275986	8.17e-06	0.000188402	3	78744865	78857576	DOWN	known
ENSGALG00010026443	UPB1	125.452	-1.14817	0.184874	1.34e-10	9.02e-09	15	8447267	8469306	DOWN	known
ENSGALG00010010463	ACAA2	29.8565	-1.15043	0.388545	0.000787788	0.0096033	Z	1314836	1330106	DOWN	known
ENSGALG00010017643	CALM1	105.432	-1.15407	0.211926	1.06e-08	4.76e-07	5	43375918	43394431	DOWN	known
ENSGALG00010013005	SLC40A1	115.229	-1.15536	0.244916	5.25e-07	1.65e-05	7	417292	456241	DOWN	known
ENSGALG00010005262	PTTG1IP2	37.9232	-1.16187	0.35363	0.000255861	0.00378917	2	21643643	21675111	DOWN	known
ENSGALG00010025368	LRP1	149.018	-1.17957	0.287706	5.3e-06	0.000128955	34	1615997	1684411	DOWN	known
ENSGALG00010008029	LY6E	422.912	-1.18622	0.187606	6.13e-11	4.28e-09	2	147251510	147262198	DOWN	known
ENSGALG00010029347	PRPF8	34.1966	-1.19142	0.383628	0.000456341	0.00612123	19	5829853	5848800	DOWN	known
ENSGALG00010018919	RALB	40.1471	-1.2008	0.365612	0.000236472	0.00355	7	25119455	25165382	DOWN	known
ENSGALG00010025963	OAF	56.1299	-1.20577	0.339129	8.01e-05	0.00141191	24	3889057	3899855	DOWN	known
ENSGALG00010004993	SULT1B	46.5993	-1.22851	0.348729	9.18e-05	0.00159388	4	51303600	51305731	DOWN	known
ENSGALG00010021807	CDC42	58.2812	-1.24225	0.290981	4.89e-06	0.000120649	21	6331458	6354816	DOWN	known
ENSGALG00010027299	PGPEP1	46.4087	-1.25784	0.341297	5.06e-05	0.000932819	28	4403874	4416654	DOWN	known
ENSGALG00010003110	BF1	109.155	-1.26077	0.417533	0.000311271	0.00443592	16	2213458	2216245	DOWN	known
ENSGALG00010020168	COX7A2L	23.9245	-1.26286	0.421427	0.000585231	0.00752764	3	23581826	23588274	DOWN	known
ENSGALG00010018544	HACD2	45.6327	-1.26747	0.334172	3.58e-05	0.000698503	7	26768603	26784066	DOWN	known
ENSGALG00010024406	NUDT21	28.1732	-1.27965	0.429919	0.000674733	0.00842187	11	2176563	2183542	DOWN	known
ENSGALG00010014573	CEBPB	69.2359	-1.28141	0.265073	3.41e-07	1.11e-05	20	14009178	14052870	DOWN	known
ENSGALG00010027927	LOC426626	144.243	-1.29358	0.212045	2.02e-10	1.3e-08	28	2642819	2652514	DOWN	novel
ENSGALG00010024250	AP2A2	31.4592	-1.32713	0.4399	0.000470627	0.00625923	5	14678149	14740039	DOWN	known
ENSGALG00010013625	SSBP1	34.6815	-1.34837	0.376156	7.12e-05	0.00127502	1	57384042	57389713	DOWN	known
ENSGALG00010021069	PGAM5	22.8218	-1.35931	0.465517	0.000812321	0.0098585	15	1436321	1442966	DOWN	known
ENSGALG00010019278	HN1L	31.6192	-1.36267	0.382021	8.38e-05	0.0014642	14	13678826	13690004	DOWN	known
ENSGALG00010029199	APPBP2	17.7439	-1.3639	0.442727	0.000432582	0.00587443	19	8463497	8486656	DOWN	known
ENSGALG00010021075	DHRS3	52.8701	-1.36681	0.34237	1.21e-05	0.000268444	21	5306010	5332999	DOWN	known
ENSGALG00010016623	DNAJA3	49.5835	-1.36982	0.377677	4.35e-05	0.000821184	14	12740658	12752596	DOWN	known
ENSGALG00010011880	U2AF1	51.4881	-1.37226	0.292047	5.77e-07	1.8e-05	1	109817299	109833156	DOWN	known
ENSGALG00010013079	NA	131.824	-1.37624	0.432047	0.000146089	0.00236833	W	7536771	8047481	DOWN	novel
ENSGALG00010029663	GUSB	34.9424	-1.37856	0.419846	0.000207159	0.00318856	19	5407587	5420022	DOWN	known
ENSGALG00010016859	RPIA	68.6306	-1.42335	0.280847	9.83e-08	3.7e-06	4	85802150	85818341	DOWN	known
ENSGALG00010013715	IL1R1	136.818	-1.44375	0.28282	6.2e-08	2.48e-06	1	133914645	133937543	DOWN	known
ENSGALG00010025571	SRSF3	42.8886	-1.51447	0.360219	5.95e-06	0.000143108	26	1620509	1626436	DOWN	known
ENSGALG00010026121	GSTT1L	37.8863	-1.53525	0.421503	5.3e-05	0.000971154	15	8106157	8111548	DOWN	known
ENSGALG00010017054	GALM	24.471	-1.55235	0.499181	0.000389698	0.00539912	3	16215128	16230185	DOWN	known
ENSGALG00010011879	CYP2AC2	72.8059	-1.55873	0.276707	3.13e-09	1.59e-07	3	108582708	108591891	DOWN	known
ENSGALG00010010578	GLUD2	76.5363	-1.56596	0.280337	4.85e-09	2.31e-07	6	3339589	3370014	DOWN	known
ENSGALG00010008116	URAH	19.8717	-1.58251	0.542392	0.000388767	0.00539304	11	18508354	18511294	DOWN	known
ENSGALG00010016889	FUNDC2	30.7439	-1.6067	0.445447	6.77e-05	0.00121585	4	2124724	2132432	DOWN	known
ENSGALG00010015861	PPP2CA	38.3405	-1.61157	0.35784	1.23e-06	3.55e-05	13	15487655	15505818	DOWN	known
ENSGALG00010018472	LMF1	32.1631	-1.61188	0.393891	9.98e-06	0.000225082	14	5763347	5926627	DOWN	known
ENSGALG00010029582	SCPEP1	33.6961	-1.62739	0.382847	4.7e-06	0.0001168	18	6916360	6939460	DOWN	known
ENSGALG00010001233	CNDP2	21.1654	-1.63432	0.566674	0.000759708	0.0093128	2	91470585	91484819	DOWN	known
ENSGALG00010009386	TMEM60	12.2242	-1.64422	0.575776	0.000644122	0.00811506	1	12702109	12723576	DOWN	known
ENSGALG00010001199	AFG3L2	25.1357	-1.64445	0.509262	0.00027684	0.0040398	2	96781127	96804897	DOWN	known
ENSGALG00010016447	ID3	52.855	-1.6783	0.372121	1.1e-06	3.2e-05	23	2577955	2579816	DOWN	known
ENSGALG00010018911	CNIH1	28.2227	-1.70459	0.459671	4.99e-05	0.000920599	5	56064507	56070749	DOWN	known
ENSGALG00010012948	ST13P5	74.3445	-1.72975	0.283474	2.52e-10	1.59e-08	1	49945555	49967664	DOWN	known
ENSGALG00010003817	BF2	109.798	-1.73634	0.497229	3.4e-05	0.000673968	16	2226706	2229505	DOWN	known
ENSGALG00010024441	SAA	66.8097	-1.75445	0.358517	1.33e-07	4.84e-06	5	12095947	12102076	DOWN	known
ENSGALG00010002448	RAB9A	35.8016	-1.75728	0.361748	1.53e-07	5.45e-06	1	123088850	123118190	DOWN	known
ENSGALG00010012415	BID	25.7758	-1.76032	0.400022	2.27e-06	6.14e-05	1	61896899	61917134	DOWN	known
ENSGALG00010009677	SLC26A5	28.9941	-1.77753	0.48569	5.83e-05	0.00105645	1	13201564	13236340	DOWN	known
ENSGALG00010000174	LOC107050692	19.0521	-1.79108	0.586029	0.000515401	0.00672414	MU179264.1	84192	109811	DOWN	novel
ENSGALG00010021421	GLB1L	30.7726	-1.79171	0.475746	3.41e-05	0.000674	7	21835425	21839591	DOWN	known
ENSGALG00010009720	RELN	19.5984	-1.79403	0.581285	0.000482084	0.00635759	1	13244110	13516822	DOWN	known
ENSGALG00010009463	MRPL13	29.2028	-1.79814	0.458026	2.13e-05	0.000443137	2	135910197	135941311	DOWN	known
ENSGALG00010000434	TP53	20.9846	-1.84529	0.580491	0.000346528	0.00486872	JAENSK010000588.1	5925	24900	DOWN	known
ENSGALG00010019972	PPP1CB	21.56	-1.85798	0.600659	0.000393761	0.00541433	3	26889884	26932439	DOWN	known
ENSGALG00010009525	CES1L1	100.804	-1.85917	0.253746	5.81e-14	6.18e-12	11	10815069	10823614	DOWN	known
ENSGALG00010024686	CMPK1	15.9019	-1.88221	0.615987	0.000474661	0.00628997	8	21627789	21640553	DOWN	known
ENSGALG00010029726	SEPTIN9	19.4571	-1.88606	0.580057	0.000290891	0.00420443	18	4363753	4468414	DOWN	known
ENSGALG00010019807	ZDHHC6	29.3169	-1.91451	0.480151	1.67e-05	0.000355421	6	27521196	27531299	DOWN	known
ENSGALG00010000318	NA	27.1826	-1.97041	0.550773	7.16e-05	0.00127765	JAENSK010000532.1	46577	51896	DOWN	novel
ENSGALG00010029332	YWHAE	35.9478	-1.98918	0.443356	1.76e-06	4.9e-05	19	5669005	5688708	DOWN	known
ENSGALG00010001857	HNRNPA2B1	41.3468	-2.07282	0.417741	1.83e-07	6.42e-06	2	32089064	32098964	DOWN	known
ENSGALG00010022340	GFOD2	11.6516	-2.13653	0.736138	0.000749851	0.00921258	11	575585	582532	DOWN	known
ENSGALG00010002939	HMGB2	23.0577	-2.14552	0.578037	5.63e-05	0.00102494	4	42868396	42870710	DOWN	known
ENSGALG00010013257	STX12	17.758	-2.17067	0.705625	0.000526163	0.00684012	23	1787090	1799608	DOWN	known
ENSGALG00010024910	UBTF	17.4654	-2.19415	0.697012	0.000443294	0.00600405	27	2670728	2685791	DOWN	known
ENSGALG00010008017	GMNN	17.4627	-2.29908	0.60446	1.43e-05	0.000309551	2	89828817	89841895	DOWN	known
ENSGALG00010000797	CMBL	19.1887	-2.30215	0.627553	7.24e-05	0.00129101	2	78013005	78024185	DOWN	known
ENSGALG00010014878	TMCO1	14.8878	-2.33259	0.790516	0.000815453	0.00987464	8	5488143	5509803	DOWN	known
ENSGALG00010007320	NA	23.0372	-2.33286	0.721624	0.000210945	0.00323774	1	248230	292245	DOWN	novel
ENSGALG00010018081	DIO3	39.3107	-2.35347	0.455662	7.22e-08	2.82e-06	5	48804683	48805504	DOWN	known
ENSGALG00010029703	MIF4GD	37.9421	-2.45928	0.459506	2.64e-08	1.12e-06	18	11356334	11365267	DOWN	known
ENSGALG00010028232	C9orf69	12.9568	-2.52746	0.648047	1.38e-05	0.000301527	17	8694625	8704397	DOWN	known
ENSGALG00010011262	NA	39.2314	-2.54233	0.700674	2.1e-05	0.0004375	Z	28872215	28874159	DOWN	novel
ENSGALG00010014567	UTP11	13.2668	-2.5862	0.920662	0.000796696	0.00969033	23	3846823	3852029	DOWN	known
ENSGALG00010020794	STEAP3	73.732	-2.63735	0.328326	2.28e-16	3.2e-14	7	28019431	28039573	DOWN	known
ENSGALG00010029183	ZNF606	17.3297	-2.64786	0.656458	9.61e-06	0.000217131	18	647737	674097	DOWN	known
ENSGALG00010016295	UBE2K	16.6023	-2.75357	0.697525	1.65e-05	0.000351582	4	68679610	68717838	DOWN	known
ENSGALG00010021452	SLC25A1	23.9071	-2.7831	0.718712	3.16e-05	0.00063062	15	48025	55367	DOWN	known
ENSGALG00010002282	TSKU	25.6681	-2.8549	0.559715	9.52e-08	3.6e-06	1	193294597	193313515	DOWN	known
ENSGALG00010008107	TUBB3	9.91025	-2.89028	1.19172	0.000761107	0.00931952	11	18489701	18492338	DOWN	known
ENSGALG00010000058	FURIN	14.4409	-2.90201	0.938182	0.000313571	0.0044571	10	20130044	20142894	DOWN	known
ENSGALG00010008045	DCDC2	10.2398	-2.90867	1.19279	0.000748115	0.0092088	2	57598479	57657823	DOWN	known
ENSGALG00010019411	LSM5	12.1554	-2.93679	0.792927	4.71e-05	0.000878999	2	48031767	48037130	DOWN	known
ENSGALG00010012712	EEF1E1	12.3552	-3.02497	0.872084	3.02e-05	0.000604694	2	64027756	64048276	DOWN	known
ENSGALG00010009021	HNF4beta	21.3439	-3.02722	0.787285	4.65e-05	0.000871722	11	16639756	16661617	DOWN	known
ENSGALG00010012676	NA	16.8789	-3.04589	0.929089	0.000168363	0.0026548	W	6071412	6767600	DOWN	novel
ENSGALG00010021540	STK4	11.0223	-3.09887	1.18395	0.00039026	0.00540008	20	5527135	5567944	DOWN	known
ENSGALG00010018624	NA	38.7534	-3.19077	0.836972	1.75e-05	0.00036929	2	42044204	42050402	DOWN	novel
ENSGALG00010027292	KDM4B	5.80243	-3.53015	2.12837	0.000821955	0.00992049	28	5198019	5275512	DOWN	known
ENSGALG00010028746	MYDGF	5.64725	-3.53147	2.08853	0.000665286	0.00834196	28	5381123	5384831	DOWN	known
ENSGALG00010010468	NA	14.4624	-3.54365	1.24466	0.000136438	0.00223836	1	17132475	17135273	DOWN	novel
ENSGALG00010024918	ATG4B	5.98204	-3.66665	2.1014	0.00048663	0.00640984	9	4446208	4466337	DOWN	known
ENSGALG00010000313	NA	6.15983	-3.73226	2.11043	0.000423364	0.0057707	JAENSK010000532.1	43855	46968	DOWN	novel
ENSGALG00010018044	INTS11	6.33977	-3.80329	2.11883	0.000353355	0.00495828	21	2334855	2342546	DOWN	known
ENSGALG00010028859	SURF1	6.41288	-3.82373	2.12128	0.000336432	0.00475736	17	7475221	7479797	DOWN	known
ENSGALG00010000262	HNRNPKL	6.76791	-3.90068	2.1575	0.000340788	0.00480655	JAENSK010000547.1	69155	89709	DOWN	known
ENSGALG00010019985	UMPS	6.67366	-3.91027	2.13069	0.000271457	0.00398247	7	27479167	27485021	DOWN	known
ENSGALG00010024240	WDR61	6.7277	-3.93525	2.13359	0.000255032	0.00378199	10	3731421	3761774	DOWN	known
ENSGALG00010026325	TMEM69	6.79556	-3.95165	2.13519	0.000244019	0.00364333	8	20910007	20913400	DOWN	known
ENSGALG00010016980	NPHP1	6.83289	-3.95599	2.15067	0.000270888	0.00397944	3	3250229	3269465	DOWN	known
ENSGALG00010020163	CDC2L1	6.93786	-4.00106	2.14108	0.000214457	0.00327787	21	2008666	2022005	DOWN	known
ENSGALG00010016147	FABP1	7.13668	-4.04078	2.1679	0.000233433	0.00351883	4	85610938	85616152	DOWN	known
ENSGALG00010008184	PQLC1	7.15431	-4.04849	2.16844	0.000228107	0.00345279	2	55918023	55991784	DOWN	known
ENSGALG00010018046	CAPN15	7.10005	-4.05073	2.15434	0.000201394	0.00310855	14	13420350	13460738	DOWN	known
ENSGALG00010023058	PPARA	7.15319	-4.05457	2.15389	0.00019728	0.00306344	1	71319312	71353475	DOWN	known
ENSGALG00010005334	NME7	7.29853	-4.11319	2.15973	0.000167688	0.00264796	1	83942119	84080396	DOWN	known
ENSGALG00010010635	ALDH9A1	32.6956	-4.20243	0.936785	1.12e-06	3.26e-05	8	5471775	5486707	DOWN	known
ENSGALG00010006066	ARHGAP18	7.75763	-4.24586	2.17042	0.000111549	0.0018801	3	57674822	57759086	DOWN	known
ENSGALG00010008230	TRMU	8.02547	-4.32204	2.18218	9.25e-05	0.00160176	1	15907271	15918949	DOWN	known
ENSGALG00010015031	MYH9	8.14896	-4.34525	2.19175	9.32e-05	0.00161095	1	51794919	51863042	DOWN	known
ENSGALG00010005645	FUCA2	8.31258	-4.38853	2.19909	8.34e-05	0.00146403	3	52121669	52133518	DOWN	known
ENSGALG00010018062	GOLGA7	10.3869	-4.85032	2.24814	1.88e-05	0.000395327	22	2758285	2762081	DOWN	known
ENSGALG00010017806	CELA3B	15.2472	-4.96244	2.79478	0.000751047	0.00921694	21	6516270	6522183	DOWN	known
ENSGALG00010009798	YIPF4	11.8619	-5.10212	2.28574	9.32e-06	0.00021228	3	31346653	31361121	DOWN	known
ENSGALG00010007911	IFI6	423.756	-6.22974	1.42647	5.01e-07	1.58e-05	2	89340072	89344626	DOWN	known
ENSGALG00010027634	OASL	36.9367	-6.97332	2.76517	2.65e-06	6.98e-05	12	3411597	3413953	DOWN	known

## Sheet: Known Significant DEGs
		Supplementary Table 2. List of significant known DEGs
ensembl	symbol	baseMean	log2FoldChange	lfcSE	pvalue	padj	chromosome.scaffoldName	geneStart	geneEnd	regulation	novKno
ENSGALG00010000020	COX2	10395.5	0.979247	0.214099	1.15e-06	3.34e-05	MT	7108	7791	UP	known
ENSGALG00010000026	ND3	1168.98	0.668465	0.205983	0.000455217	0.0061178	MT	9553	9904	UP	known
ENSGALG00010000037	ND6	3609.41	1.31131	0.341235	1.82e-05	0.000384181	MT	14962	15483	UP	known
ENSGALG00010000052	TTLL6	338.268	2.22104	0.30056	1.03e-14	1.19e-12	10	20076098	20088051	UP	known
ENSGALG00010000053	HDDC3	143.179	2.13157	0.209388	1.15e-25	3.33e-23	10	20087769	20089000	UP	known
ENSGALG00010000054	VPS33B	282.284	1.09893	0.271231	8.37e-06	0.000192231	10	20089069	20096154	UP	known
ENSGALG00010000058	FURIN	14.4409	-2.90201	0.938182	0.000313571	0.0044571	10	20130044	20142894	DOWN	known
ENSGALG00010000063	SERF2	2350.69	1.78639	0.193742	2.92e-21	6.27e-19	10	20158362	20158970	UP	known
ENSGALG00010000124	MRPS24	128.797	0.684458	0.20489	0.000324655	0.00460272	JAENSK010000605.1	31283	37956	UP	known
ENSGALG00010000202	SEC14L2	898.635	1.61574	0.284412	1.42e-09	8.08e-08	15	10813934	10817787	UP	known
ENSGALG00010000262	HNRNPKL	6.76791	-3.90068	2.1575	0.000340788	0.00480655	JAENSK010000547.1	69155	89709	DOWN	known
ENSGALG00010000286	TCN2	135.856	0.934831	0.162785	1.79e-09	9.78e-08	15	10785038	10788888	UP	known
ENSGALG00010000301	UQCR10	1547.77	1.63164	0.289018	1.63e-09	9.08e-08	15	11038406	11039861	UP	known
ENSGALG00010000307	ZMAT5	64.8055	0.726623	0.223945	0.000380679	0.00530771	15	11039942	11052800	UP	known
ENSGALG00010000353	NDUFB11	1120.76	1.11402	0.32246	8.98e-05	0.00156227	JAENSK010000614.1	49118	55074	UP	known
ENSGALG00010000367	HSD17B10	559.809	1.31016	0.313673	3.9e-06	9.9e-05	JAENSK010000592.1	3651	8807	UP	known
ENSGALG00010000407	WSB2	162.066	0.556242	0.159944	0.00023759	0.0035619	15	11200528	11209635	UP	known
ENSGALG00010000422	ITIH6	1.80552	0.632072	1.49018	0.000296754	0.00425672	JAENSK010000592.1	13999	19017	UP	known
ENSGALG00010000434	TP53	20.9846	-1.84529	0.580491	0.000346528	0.00486872	JAENSK010000588.1	5925	24900	DOWN	known
ENSGALG00010000465	CUNH17orf49	533.883	1.19797	0.264182	8.48e-07	2.55e-05	JAENSK010000584.1	68355	75435	UP	known
ENSGALG00010000467	RNASEK	236.38	0.862379	0.255582	0.000188278	0.00294342	JAENSK010000584.1	75700	81827	UP	known
ENSGALG00010000561	COX8A	1170.74	1.42179	0.179374	2.64e-16	3.66e-14	39	88506	89009	UP	known
ENSGALG00010000574	EHBP1L1	18.7775	1.3959	0.394717	2.65e-05	0.000540849	39	106328	116368	UP	known
ENSGALG00010000718	EEF1G	1078.52	0.498154	0.0979382	2.08e-07	7.11e-06	MU179272.1	187339	261811	UP	known
ENSGALG00010000797	CMBL	19.1887	-2.30215	0.627553	7.24e-05	0.00129101	2	78013005	78024185	DOWN	known
ENSGALG00010001104	MBNL1	87.1367	0.633411	0.179148	0.000158854	0.00253773	9	23088263	23135530	UP	known
ENSGALG00010001129	TM4SF4	1080.37	0.648668	0.180742	0.000138023	0.00226097	9	23555188	23559833	UP	known
ENSGALG00010001136	SERP1	304.725	0.825041	0.213821	3e-05	0.000601605	9	23360998	23362813	UP	known
ENSGALG00010001179	GRHPR	1258.59	1.53168	0.278691	4.37e-09	2.13e-07	Z	85667885	85675184	UP	known
ENSGALG00010001191	TOMM5	258.073	0.798646	0.126356	9.1e-11	6.23e-09	Z	85555891	85557988	UP	known
ENSGALG00010001199	AFG3L2	25.1357	-1.64445	0.509262	0.00027684	0.0040398	2	96781127	96804897	DOWN	known
ENSGALG00010001214	TES	4.46664	2.04034	0.789333	0.000293392	0.00423064	1	25329453	25355748	UP	known
ENSGALG00010001226	VEPH1	3.05874	2.5873	0.92819	0.000171208	0.00269579	9	22411313	22467075	UP	known
ENSGALG00010001233	CNDP2	21.1654	-1.63432	0.566674	0.000759708	0.0093128	2	91470585	91484819	DOWN	known
ENSGALG00010001279	LPIN2	21.4866	1.51383	0.336894	5.42e-07	1.7e-05	2	100617741	100655784	UP	known
ENSGALG00010001291	TMEM223	122.001	0.805504	0.146682	1.07e-08	4.76e-07	JAENSK010000484.1	29574	33261	UP	known
ENSGALG00010001297	MYL12A	41.036	-0.928373	0.309239	0.000807724	0.00981358	2	100503979	100512923	DOWN	known
ENSGALG00010001300	MRPL49	58.6615	0.978012	0.261193	3.75e-05	0.000723579	JAENSK010000484.1	44156	47302	UP	known
ENSGALG00010001313	EMILIN2	10.5918	1.8119	0.466033	5.18e-06	0.000126529	2	100661569	100692637	UP	known
ENSGALG00010001476	IGF2BP3	50.9942	1.18927	0.219685	8.2e-09	3.74e-07	2	31057512	31166257	UP	known
ENSGALG00010001540	TRABD	28.7016	1.6337	0.337255	6.06e-08	2.43e-06	1	20410056	20442353	UP	known
ENSGALG00010001605	APBB1	141.779	2.41823	0.426245	7.93e-10	4.62e-08	1	196126538	196132626	UP	known
ENSGALG00010001635	TIMM10B	36.589	0.971144	0.300817	0.000221014	0.0033687	1	196163249	196165290	UP	known
ENSGALG00010001729	MOG	12.56	2.3965	0.520438	1.47e-07	5.31e-06	2	97694269	97764419	UP	known
ENSGALG00010001817	SLC25A6	376.584	-1.07246	0.207456	4.8e-08	1.95e-06	1	129261308	129264852	DOWN	known
ENSGALG00010001822	KCNE3	16.7078	1.59677	0.406331	4.47e-06	0.000111896	1	194589226	194591322	UP	known
ENSGALG00010001845	ANKRD12	34.8275	1.75329	0.351087	3.55e-08	1.47e-06	2	98205182	98267615	UP	known
ENSGALG00010001857	HNRNPA2B1	41.3468	-2.07282	0.417741	1.83e-07	6.42e-06	2	32089064	32098964	DOWN	known
ENSGALG00010001868	GPKOW	58.0335	1.02714	0.261279	1.59e-05	0.000340091	MU179279.1	57891	76587	UP	known
ENSGALG00010001982	DMD	46.09	0.798737	0.236864	0.000178447	0.00280573	1	114493557	115657311	UP	known
ENSGALG00010002282	TSKU	25.6681	-2.8549	0.559715	9.52e-08	3.6e-06	1	193294597	193313515	DOWN	known
ENSGALG00010002338	CD99	32.5037	1.38305	0.40109	4.98e-05	0.000920599	1	128671051	128695176	UP	known
ENSGALG00010002349	ZBED1	22.281	1.16278	0.346882	7.81e-05	0.00137756	1	128789883	128804868	UP	known
ENSGALG00010002419	CTBP2	29.4774	1.95411	0.329734	1.5e-10	9.95e-09	6	33022340	33069865	UP	known
ENSGALG00010002431	BCKDHB	67.1901	-1.14644	0.275986	8.17e-06	0.000188402	3	78744865	78857576	DOWN	known
ENSGALG00010002448	RAB9A	35.8016	-1.75728	0.361748	1.53e-07	5.45e-06	1	123088850	123118190	DOWN	known
ENSGALG00010002465	FOLR3	8.8251	1.91147	0.545985	2.09e-05	0.000436298	1	194079802	194087337	UP	known
ENSGALG00010002501	TCEANC	11.3006	1.52144	0.603735	0.000488299	0.00641731	1	123100086	123118670	UP	known
ENSGALG00010002522	HPSE	4.16742	2.5149	0.87271	9.53e-05	0.00164256	4	46019650	46025255	UP	known
ENSGALG00010002619	RAB6A	130.759	1.23459	0.182394	2.18e-12	1.85e-10	1	194880543	194948025	UP	known
ENSGALG00010002647	FAM168A	50.3506	1.29324	0.225556	9.09e-10	5.27e-08	1	194946429	195107783	UP	known
ENSGALG00010002678	CCNI	219.056	-0.808155	0.162683	2.5e-07	8.4e-06	4	49135889	49161366	DOWN	known
ENSGALG00010002918	FAM84A	113.982	-0.815745	0.221224	7.29e-05	0.00129505	3	98259636	98304136	DOWN	known
ENSGALG00010002923	SERPINH1	38.4821	-1.10014	0.356133	0.000521885	0.00679257	1	195370325	195379453	DOWN	known
ENSGALG00010002937	GALNT7	37.7145	0.934608	0.291602	0.000235082	0.00353696	4	42794383	42863218	UP	known
ENSGALG00010002939	HMGB2	23.0577	-2.14552	0.578037	5.63e-05	0.00102494	4	42868396	42870710	DOWN	known
ENSGALG00010003022	BLB2	84.0323	1.24422	0.192749	1.08e-11	8.19e-10	16	2192779	2194325	UP	known
ENSGALG00010003107	GNG11	77.5084	1.44373	0.237948	1.66e-10	1.1e-08	2	23212643	23216081	UP	known
ENSGALG00010003110	BF1	109.155	-1.26077	0.417533	0.000311271	0.00443592	16	2213458	2216245	DOWN	known
ENSGALG00010003113	WBP4	110.996	1.6304	0.343106	1.87e-07	6.52e-06	1	165730283	165749123	UP	known
ENSGALG00010003164	C3	2181.69	0.243846	0.0641607	0.000130453	0.00215632	30	137405	165785	UP	known
ENSGALG00010003170	C4	751.335	0.725559	0.138936	6.25e-08	2.49e-06	16	2230077	2244842	UP	known
ENSGALG00010003248	MRI1	261.324	0.788791	0.190638	1.05e-05	0.000234606	30	443076	449087	UP	known
ENSGALG00010003260	ACP5	44.8825	0.853959	0.24374	9.39e-05	0.00162048	30	619302	622432	UP	known
ENSGALG00010003271	AKAP11	1.82	3.43189	1.3058	0.000286449	0.00415788	1	166270074	166323026	UP	known
ENSGALG00010003292	GADD45GIP1	245.907	0.913331	0.264586	0.000124282	0.00207308	30	639202	642915	UP	known
ENSGALG00010003375	YWHAQ	79.2292	-0.786545	0.237109	0.000343221	0.00482844	3	95957367	95984885	DOWN	known
ENSGALG00010003403	GCDH	689.837	0.874038	0.144754	3.7e-10	2.28e-08	30	654760	659417	UP	known
ENSGALG00010003437	PNRC1	674.625	0.810663	0.131512	2.34e-10	1.49e-08	3	75523713	75526036	UP	known
ENSGALG00010003438	KCNS3	127.881	5.1842	0.20119	6.71e-148	3.68e-144	3	100007723	100034501	UP	known
ENSGALG00010003449	BORCS6	220.05	1.21369	0.13685	1.03e-19	2.05e-17	3	75525343	75529023	UP	known
ENSGALG00010003558	TPT1	719.082	-0.512523	0.139878	0.000142054	0.00231663	1	167645084	167656039	DOWN	known
ENSGALG00010003627	MCOLN1	62.5776	0.950823	0.213115	1.62e-06	4.57e-05	30	240903	248233	UP	known
ENSGALG00010003634	CYP4F11	144.78	1.1266	0.23606	3.75e-07	1.21e-05	30	248863	256097	UP	known
ENSGALG00010003719	RPGR	12.3946	2.5776	0.459971	6.87e-10	4.07e-08	1	113027269	113091447	UP	known
ENSGALG00010003814	TPP1	471.967	0.987515	0.183524	1.55e-08	6.78e-07	1	196200688	196205190	UP	known
ENSGALG00010003817	BF2	109.798	-1.73634	0.497229	3.4e-05	0.000673968	16	2226706	2229505	DOWN	known
ENSGALG00010003848	ESD	52.6426	-0.831753	0.271414	0.000785729	0.00958886	1	168205192	168214125	DOWN	known
ENSGALG00010003913	PSMB5	796.955	1.36081	0.276906	1.18e-07	4.31e-06	35	375405	387614	UP	known
ENSGALG00010003968	DSN1	56.4158	0.828721	0.227686	6.17e-05	0.0011142	30	489357	495004	UP	known
ENSGALG00010003977	MYO6	46.8139	2.06389	0.255503	4.54e-17	7.01e-15	3	80143616	80243164	UP	known
ENSGALG00010003985	PRMT5	56.1209	0.875802	0.26395	0.0002066	0.00318443	35	427767	450687	UP	known
ENSGALG00010003993	OXA1L	161.183	0.684621	0.199596	0.00021902	0.00334295	35	454299	467970	UP	known
ENSGALG00010004046	IPO4	193.114	0.989381	0.168092	7.81e-10	4.57e-08	35	508400	531888	UP	known
ENSGALG00010004081	RPS20	1483.66	0.753521	0.161322	1.01e-06	2.96e-05	2	110903280	110906135	UP	known
ENSGALG00010004117	STBD1	133.521	-0.617236	0.171117	0.000156117	0.00250637	4	49404151	49405901	DOWN	known
ENSGALG00010004212	RSPO3	79.7565	1.31118	0.176192	1.01e-14	1.18e-12	3	58919016	58978658	UP	known
ENSGALG00010004248	GRSF1	138.865	-0.622435	0.158838	4.48e-05	0.00084083	4	49583345	49591736	DOWN	known
ENSGALG00010004251	CCN2	30.4652	1.25643	0.285863	1.31e-06	3.76e-05	3	56836500	56839468	UP	known
ENSGALG00010004255	RPS12	2024.72	0.8973	0.106253	7.76e-18	1.35e-15	3	56448018	56452115	UP	known
ENSGALG00010004342	ZNF438	30.2606	3.98492	0.316108	2.22e-37	1.28e-34	2	14502328	14545188	UP	known
ENSGALG00010004358	GC	8578.68	1.00834	0.164613	1.87e-10	1.23e-08	4	49905024	49917889	UP	known
ENSGALG00010004533	PAG1	33.5118	3.94136	0.300693	3.17e-40	1.93e-37	2	120795513	120900681	UP	known
ENSGALG00010004591	RRS1	188.916	0.944871	0.246418	2.76e-05	0.000561829	2	114785277	114786809	UP	known
ENSGALG00010004765	DMBT1	159.698	-0.814487	0.158543	1.15e-07	4.25e-06	31	134630	158872	DOWN	known
ENSGALG00010004991	FAM133B	126.666	1.59606	0.146996	1.29e-28	4.57e-26	2	22587545	22604109	UP	known
ENSGALG00010004993	SULT1B	46.5993	-1.22851	0.348729	9.18e-05	0.00159388	4	51303600	51305731	DOWN	known
ENSGALG00010005070	ALB	31735.2	0.693676	0.145909	1.07e-06	3.14e-05	4	50337890	50357184	UP	known
ENSGALG00010005127	GATA6	266.293	0.838324	0.120118	7.69e-13	6.96e-11	2	102256267	102274091	UP	known
ENSGALG00010005223	GRIA4	6.28718	2.46611	1.34205	0.000291191	0.00420443	1	181042517	181265078	UP	known
ENSGALG00010005259	SLC27A2	276.698	-0.791073	0.122115	3.84e-11	2.7e-09	31	1371838	1379513	DOWN	known
ENSGALG00010005262	PTTG1IP2	37.9232	-1.16187	0.35363	0.000255861	0.00378917	2	21643643	21675111	DOWN	known
ENSGALG00010005264	ITIH2	1431.05	-0.752726	0.0702363	2.8e-27	8.53e-25	1	4773014	4850695	DOWN	known
ENSGALG00010005283	ATP5C1	339.575	-0.630154	0.132944	8.78e-07	2.62e-05	1	4865121	4872309	DOWN	known
ENSGALG00010005292	TAF3	113.381	1.53456	0.18485	1.09e-17	1.82e-15	1	4874712	4988615	UP	known
ENSGALG00010005310	LAMTOR3	35.615	-1.07621	0.357423	0.000705969	0.00875194	4	59634022	59639661	DOWN	known
ENSGALG00010005314	IL20RA	190.33	-0.883109	0.152377	2.54e-09	1.33e-07	3	54554219	54574949	DOWN	known
ENSGALG00010005333	PLXNA4	11.7264	1.55984	0.622353	0.000821352	0.00992049	1	2830528	3278055	UP	known
ENSGALG00010005334	NME7	7.29853	-4.11319	2.15973	0.000167688	0.00264796	1	83942119	84080396	DOWN	known
ENSGALG00010005337	DCTN1	38.482	2.84603	0.562712	2.81e-08	1.18e-06	4	90523375	90556583	UP	known
ENSGALG00010005366	AUP1	189.131	0.961843	0.121016	3.87e-16	5.31e-14	4	90727163	90738003	UP	known
ENSGALG00010005376	HTRA2	162.648	0.829087	0.177176	7.47e-07	2.27e-05	4	90738066	90747045	UP	known
ENSGALG00010005549	RNF20	52.3626	1.52347	0.222988	9.16e-13	8.1e-11	Z	65769123	65788501	UP	known
ENSGALG00010005629	NRP1	14.4113	1.18958	0.42486	0.000461487	0.00616009	2	13814710	13922104	UP	known
ENSGALG00010005630	NIT2	64.2003	-1.09931	0.277977	1.92e-05	0.000402771	1	85109606	85119299	DOWN	known
ENSGALG00010005645	FUCA2	8.31258	-4.38853	2.19909	8.34e-05	0.00146403	3	52121669	52133518	DOWN	known
ENSGALG00010005785	RPL21	903.738	0.372186	0.0840725	6.68e-06	0.000158077	1	176156444	176162167	UP	known
ENSGALG00010005814	UPF2	150.992	1.7295	0.2388	3.12e-14	3.49e-12	1	6805169	6860584	UP	known
ENSGALG00010005871	EGLN3	66.8981	-0.897957	0.232248	3.73e-05	0.000721601	5	35211925	35248635	DOWN	known
ENSGALG00010005885	SLITRK5	1.82872	5.33118	1.86553	7.62e-05	0.00134682	1	149395336	149401550	UP	known
ENSGALG00010005978	VPS16	450.716	0.946554	0.184778	6.96e-08	2.76e-06	4	90501933	90511078	UP	known
ENSGALG00010006001	NOP56	98.7973	0.944185	0.222555	4.27e-06	0.000107423	4	90519360	90523295	UP	known
ENSGALG00010006061	RPL24	913.032	0.590686	0.0873419	7.49e-12	5.82e-10	1	85603467	85610435	UP	known
ENSGALG00010006066	ARHGAP18	7.75763	-4.24586	2.17042	0.000111549	0.0018801	3	57674822	57759086	DOWN	known
ENSGALG00010006085	DLST	38.7998	-1.09143	0.352318	0.000505436	0.00661776	5	37598878	37614259	DOWN	known
ENSGALG00010006101	INO80B	137.349	1.14424	0.409199	0.000679846	0.00847603	4	90605119	90607151	UP	known
ENSGALG00010006178	RPS23	1455.33	1.24391	0.168316	2.4e-14	2.71e-12	Z	64080042	64100394	UP	known
ENSGALG00010006673	BAZ1A	22.3209	1.74657	0.365791	1.04e-07	3.9e-06	5	35483022	35537097	UP	known
ENSGALG00010007226	PLG	1611.95	-0.314574	0.0636331	6.51e-07	2e-05	3	45077981	45099256	DOWN	known
ENSGALG00010007259	ANKRD34B	34.3024	1.26664	0.260848	1.17e-07	4.29e-06	Z	64801557	64838118	UP	known
ENSGALG00010007374	CMIP	121.194	1.08763	0.312146	7.52e-05	0.00133279	11	15166841	15298385	UP	known
ENSGALG00010007430	MEF2C	1.94927	3.12232	1.23372	0.000313018	0.00445502	Z	61121780	61256942	UP	known
ENSGALG00010007542	MRPL36	327.283	1.23683	0.2689	5.8e-07	1.81e-05	2	85596737	85599768	UP	known
ENSGALG00010007580	BRD9	99.7868	2.36669	0.28233	4.4e-18	8.04e-16	2	55225003	55259070	UP	known
ENSGALG00010007590	FBXW7	37.0502	1.66709	0.255667	4.28e-12	3.42e-10	4	33255040	33287376	UP	known
ENSGALG00010007593	SEC61B	135.127	-0.583515	0.161295	0.000165936	0.00262788	2	89308237	89320107	DOWN	known
ENSGALG00010007695	RASGRP3	20.4267	1.33991	0.350182	1.02e-05	0.000228581	3	30749132	30800280	UP	known
ENSGALG00010007724	RBM11	46.1399	2.31937	0.253781	2.69e-21	5.9e-19	1	98170429	98179488	UP	known
ENSGALG00010007780	SIRT5	345.086	1.28863	0.366712	5.39e-05	0.000984967	2	60240896	60248932	UP	known
ENSGALG00010007800	MAF	89.2785	1.03066	0.222144	6.8e-07	2.09e-05	11	14174786	14335419	UP	known
ENSGALG00010007911	IFI6	423.756	-6.22974	1.42647	5.01e-07	1.58e-05	2	89340072	89344626	DOWN	known
ENSGALG00010007927	DLL1	23.9955	2.09708	0.318305	2.71e-12	2.27e-10	3	40510746	40522844	UP	known
ENSGALG00010007931	GBE1	650.913	2.18398	0.186167	1.97e-32	9e-30	1	95263064	95444996	UP	known
ENSGALG00010008000	C2H8orf82	100.708	1.39302	0.169738	1.63e-17	2.59e-15	2	148689718	148695856	UP	known
ENSGALG00010008017	GMNN	17.4627	-2.29908	0.60446	1.43e-05	0.000309551	2	89828817	89841895	DOWN	known
ENSGALG00010008029	LY6E	422.912	-1.18622	0.187606	6.13e-11	4.28e-09	2	147251510	147262198	DOWN	known
ENSGALG00010008045	DCDC2	10.2398	-2.90867	1.19279	0.000748115	0.0092088	2	57598479	57657823	DOWN	known
ENSGALG00010008067	MPC2	214.074	-0.73871	0.145494	1.53e-07	5.45e-06	1	91679804	91695262	DOWN	known
ENSGALG00010008084	CYP2AC1	361.822	-0.678163	0.192502	0.000167025	0.00264131	3	108574628	108580479	DOWN	known
ENSGALG00010008088	SLC35A4	111.891	1.18312	0.250044	3.47e-07	1.13e-05	13	833434	837120	UP	known
ENSGALG00010008104	TCF25	71.6446	0.941982	0.187544	1e-07	3.77e-06	11	18467853	18486161	UP	known
ENSGALG00010008107	TUBB3	9.91025	-2.89028	1.19172	0.000761107	0.00931952	11	18489701	18492338	DOWN	known
ENSGALG00010008116	URAH	19.8717	-1.58251	0.542392	0.000388767	0.00539304	11	18508354	18511294	DOWN	known
ENSGALG00010008135	WWC1	27.5536	1.15483	0.312596	2.59e-05	0.00053082	13	4392447	4456004	UP	known
ENSGALG00010008179	SEMA6A	39.6636	1.71066	0.289992	4.59e-10	2.78e-08	Z	73093111	73207526	UP	known
ENSGALG00010008184	PQLC1	7.15431	-4.04849	2.16844	0.000228107	0.00345279	2	55918023	55991784	DOWN	known
ENSGALG00010008186	GLTSCR2	272.195	1.67489	0.189206	7e-20	1.42e-17	38	243021	246883	UP	known
ENSGALG00010008200	GCOG8	61.6456	1.66221	0.281816	3.79e-10	2.32e-08	11	18577621	18580359	UP	known
ENSGALG00010008219	NIP7	102.443	0.802206	0.164413	3.21e-07	1.05e-05	11	18580409	18581991	UP	known
ENSGALG00010008230	TRMU	8.02547	-4.32204	2.18218	9.25e-05	0.00160176	1	15907271	15918949	DOWN	known
ENSGALG00010008231	ZCCHC6	33.5033	1.11212	0.286677	1.48e-05	0.00031994	Z	41437454	41470454	UP	known
ENSGALG00010008242	CNTN5	7.1254	3.65291	0.685501	2.73e-09	1.41e-07	1	183347433	183948883	UP	known
ENSGALG00010008248	TPK1	12.4855	2.12647	0.531986	1.67e-06	4.66e-05	2	52313433	52661452	UP	known
ENSGALG00010008295	DMAC2	117.23	1.00297	0.208443	2.79e-07	9.22e-06	38	264946	267341	UP	known
ENSGALG00010008321	ZFHX3	71.4976	1.61931	0.214871	6.06e-15	7.37e-13	11	19083555	19239089	UP	known
ENSGALG00010008380	SIL1	179.305	0.641643	0.177225	0.000127875	0.0021201	13	2137297	2231041	UP	known
ENSGALG00010008387	PHF20L1	43.1687	1.5782	0.2431	7.07e-12	5.54e-10	2	140685752	140734209	UP	known
ENSGALG00010008408	SMARCA4	186.254	0.973603	0.268021	5.36e-05	0.000979904	38	354342	405270	UP	known
ENSGALG00010008527	CHUK	98.0601	1.45345	0.193973	6.74e-15	8.03e-13	6	9993627	10029626	UP	known
ENSGALG00010008731	NDUFB9	732.996	0.978445	0.116138	7.9e-18	1.35e-15	2	137482659	137488796	UP	known
ENSGALG00010008750	PFDN1	199.37	0.411553	0.126065	0.000731324	0.00903561	13	287045	357472	UP	known
ENSGALG00010008862	ZNF367	3.93002	3.24234	0.807108	2.63e-06	6.94e-05	Z	42774792	42781742	UP	known
ENSGALG00010008888	FBXO46	213.744	1.55504	0.184263	2.63e-18	4.88e-16	38	530198	553106	UP	known
ENSGALG00010008906	DBN1	6.7951	2.55814	0.670278	7.6e-06	0.000176734	13	9757148	9768787	UP	known
ENSGALG00010008921	OPA3	148.694	1.21056	0.228096	1.5e-08	6.6e-07	38	565352	566496	UP	known
ENSGALG00010009021	HNF4beta	21.3439	-3.02722	0.787285	4.65e-05	0.000871722	11	16639756	16661617	DOWN	known
ENSGALG00010009059	MED29	761.874	1.46459	0.370361	8.13e-06	0.000188021	38	9137	10989	UP	known
ENSGALG00010009065	EIF2B4	74.8427	1.07349	0.182657	6.13e-10	3.67e-08	3	104276524	104282894	UP	known
ENSGALG00010009070	TPM2	77.3945	0.602262	0.191759	0.000694937	0.00862618	Z	9763730	9771210	UP	known
ENSGALG00010009076	TMEM214	114.161	0.839219	0.219477	3.59e-05	0.000698503	3	104287817	104293012	UP	known
ENSGALG00010009098	CAD	76.2596	0.674541	0.190958	0.000136346	0.00223836	3	104301139	104344247	UP	known
ENSGALG00010009113	RPLP1	5739.29	1.74248	0.249881	3.39e-13	3.29e-11	2	144622236	144623423	UP	known
ENSGALG00010009129	PRKACA	77.4531	1.27081	0.209966	2.46e-10	1.56e-08	3	104308744	104313761	UP	known
ENSGALG00010009136	KHK	644.345	1.49939	0.3179	2.64e-07	8.86e-06	3	104314139	104315960	UP	known
ENSGALG00010009153	SECISBP2	11.383	1.37012	0.471786	0.000276345	0.00403795	Z	44168473	44199585	UP	known
ENSGALG00010009168	MRPS12	633.851	1.88179	0.293657	1.24e-11	9.17e-10	38	48231	49175	UP	known
ENSGALG00010009170	RPL26L1	1256.33	0.84713	0.148128	2.86e-09	1.46e-07	13	8750453	8754809	UP	known
ENSGALG00010009186	PREB	270.98	1.21584	0.282704	2.47e-06	6.54e-05	3	104319996	104322151	UP	known
ENSGALG00010009205	SIRT2	229.418	1.27867	0.155594	2.34e-17	3.66e-15	38	54436	57926	UP	known
ENSGALG00010009208	SLC5A6	260.298	0.750055	0.241865	0.000609988	0.00775505	3	104322344	104326903	UP	known
ENSGALG00010009227	ATRAID	1006.68	1.7741	0.355913	5.43e-08	2.19e-06	3	104323632	104328461	UP	known
ENSGALG00010009309	TRIM54	5.40191	2.56117	0.74678	1.78e-05	0.000376796	3	104350268	104353610	UP	known
ENSGALG00010009322	DNAJC5G	57.4414	0.803138	0.208134	2.88e-05	0.000581746	3	104353766	104359186	UP	known
ENSGALG00010009348	ERGIC2	86.2315	0.558604	0.178266	0.000784484	0.00958435	1	15165864	15187165	UP	known
ENSGALG00010009351	GTF3C2	48.555	1.20148	0.351559	8.38e-05	0.0014642	3	104370254	104379613	UP	known
ENSGALG00010009386	TMEM60	12.2242	-1.64422	0.575776	0.000644122	0.00811506	1	12702109	12723576	DOWN	known
ENSGALG00010009463	MRPL13	29.2028	-1.79814	0.458026	2.13e-05	0.000443137	2	135910197	135941311	DOWN	known
ENSGALG00010009469	DNMT3A	1423.99	1.87267	0.310208	1.35e-10	9.02e-09	3	104401206	104430951	UP	known
ENSGALG00010009525	CES1L1	100.804	-1.85917	0.253746	5.81e-14	6.18e-12	11	10815069	10823614	DOWN	known
ENSGALG00010009562	HADHB	479.992	-0.468038	0.115481	3.23e-05	0.000643725	3	104775934	104787938	DOWN	known
ENSGALG00010009594	HINT2	217.032	1.65946	0.259716	1.5e-11	1.09e-09	Z	9637556	9638664	UP	known
ENSGALG00010009603	HINT1	122.454	0.962365	0.171588	4.77e-09	2.28e-07	Z	45514088	45518128	UP	known
ENSGALG00010009612	DERL1	35.1281	-1.087	0.360941	0.000690098	0.00858431	2	136896488	136911350	DOWN	known
ENSGALG00010009677	SLC26A5	28.9941	-1.77753	0.48569	5.83e-05	0.00105645	1	13201564	13236340	DOWN	known
ENSGALG00010009700	SH3TC1	15.0429	1.27592	0.420175	0.000179105	0.00281206	4	80322156	80353876	UP	known
ENSGALG00010009720	RELN	19.5984	-1.79403	0.581285	0.000482084	0.00635759	1	13244110	13516822	DOWN	known
ENSGALG00010009798	YIPF4	11.8619	-5.10212	2.28574	9.32e-06	0.00021228	3	31346653	31361121	DOWN	known
ENSGALG00010010007	CTIF	5.88509	4.26763	0.781069	1.77e-09	9.76e-08	Z	1607530	1702684	UP	known
ENSGALG00010010084	HK3	9.34012	1.69161	0.54012	7.27e-05	0.00129381	13	9931880	9937332	UP	known
ENSGALG00010010106	C7orf73	70.318	-0.754668	0.230848	0.000445284	0.0060171	1	58441811	58450241	DOWN	known
ENSGALG00010010262	HSPA9	186.732	-0.526593	0.144657	0.000163336	0.00259045	13	2405019	2426688	DOWN	known
ENSGALG00010010291	TCF20	36.6509	1.27683	0.257778	7.13e-08	2.8e-06	1	49314962	49430446	UP	known
ENSGALG00010010349	RREB1	125.841	1.56558	0.142363	3.37e-29	1.27e-26	2	64380289	64503125	UP	known
ENSGALG00010010368	ZNF532	9.71288	1.56013	0.516157	0.00012643	0.00210121	Z	1182860	1221028	UP	known
ENSGALG00010010408	GAS8	14.7492	1.31315	0.407191	0.000100238	0.00171375	11	18498677	18508349	UP	known
ENSGALG00010010420	NPM1	316.55	-0.75064	0.136815	1.33e-08	5.89e-07	13	2910428	2937348	DOWN	known
ENSGALG00010010422	CDH1	142.709	-0.590379	0.161997	0.000148191	0.00239179	11	18517624	18526386	DOWN	known
ENSGALG00010010463	ACAA2	29.8565	-1.15043	0.388545	0.000787788	0.0096033	Z	1314836	1330106	DOWN	known
ENSGALG00010010577	PBX1	82.2356	1.37178	0.229155	2.55e-10	1.6e-08	8	5204841	5328852	UP	known
ENSGALG00010010578	GLUD2	76.5363	-1.56596	0.280337	4.85e-09	2.31e-07	6	3339589	3370014	DOWN	known
ENSGALG00010010618	APAF1	5.90763	1.66918	0.68007	0.000612437	0.00777717	1	46763420	46790836	UP	known
ENSGALG00010010635	ALDH9A1	32.6956	-4.20243	0.936785	1.12e-06	3.26e-05	8	5471775	5486707	DOWN	known
ENSGALG00010010648	CENPM	3.1611	2.22829	0.906809	0.000427659	0.00581478	1	49500272	49506761	UP	known
ENSGALG00010010671	SIGMAR1	79.0716	-1.09317	0.27059	1.24e-05	0.000272895	Z	8478338	8481305	DOWN	known
ENSGALG00010010740	CCDC134	70.2816	0.96276	0.222758	3.01e-06	7.83e-05	1	49550537	49555453	UP	known
ENSGALG00010010776	GCAT	289.406	0.971813	0.132883	6.84e-14	7.14e-12	1	51163764	51168057	UP	known
ENSGALG00010010800	BICRA	5.47696	2.25079	0.680912	4.42e-05	0.000832385	38	207644	227650	UP	known
ENSGALG00010010826	NCOA1	94.9195	0.918049	0.215211	3.94e-06	9.96e-05	3	105274531	105430957	UP	known
ENSGALG00010010865	TRIOBP	68.9786	0.742638	0.222901	0.000256619	0.00379527	1	51173137	51188794	UP	known
ENSGALG00010010929	FMC1	456.257	1.9002	0.310738	7.59e-11	5.23e-09	1	49155983	49157070	UP	known
ENSGALG00010010986	NARS	96.2797	0.819989	0.171689	4.37e-07	1.4e-05	Z	695352	706912	UP	known
ENSGALG00010011192	RPL17	1033.16	0.860551	0.126901	3.56e-12	2.89e-10	Z	1407871	1411200	UP	known
ENSGALG00010011278	TDH	93.8834	-0.890211	0.20739	6.33e-06	0.000150916	3	106979777	106989232	DOWN	known
ENSGALG00010011349	AKAP17B	19.3805	1.51687	0.404364	1.04e-05	0.000233602	4	16553320	16562876	UP	known
ENSGALG00010011386	CTSB	275.92	-0.527471	0.116552	3.68e-06	9.39e-05	3	107170950	107182289	DOWN	known
ENSGALG00010011400	BPHL	90.288	-0.903198	0.308695	0.00065486	0.00822063	2	66028600	66052677	DOWN	known
ENSGALG00010011414	PABPC1	521.709	0.982256	0.146219	3.52e-12	2.88e-10	2	128180400	128195049	UP	known
ENSGALG00010011429	UBAP2	48.4647	1.64986	0.221911	6.63e-15	7.99e-13	Z	7806107	8033139	UP	known
ENSGALG00010011448	AvBD10	737.577	-0.935779	0.139	3.64e-12	2.93e-10	3	107228064	107234071	DOWN	known
ENSGALG00010011530	ARPC5	69.4257	-1.08718	0.272296	1.65e-05	0.000351582	8	7624848	7630700	DOWN	known
ENSGALG00010011571	FAM214B	12.6969	1.68585	0.484848	2.25e-05	0.00046492	Z	9143450	9150856	UP	known
ENSGALG00010011609	AVDL	36.2163	1.6144	0.362922	7.74e-07	2.35e-05	Z	9681782	9688091	UP	known
ENSGALG00010011662	RIDA	272.699	-0.910816	0.123837	6.44e-14	6.78e-12	2	127077473	127086526	DOWN	known
ENSGALG00010011681	MAP1B	13.2263	1.57917	0.540256	0.000145153	0.00235664	Z	25874389	25945771	UP	known
ENSGALG00010011685	NDUFA2	182.764	0.752214	0.137658	1.69e-08	7.38e-07	13	852714	854632	UP	known
ENSGALG00010011796	METAP2	35.6971	0.910764	0.293589	0.000342051	0.00481817	1	45587066	45604814	UP	known
ENSGALG00010011868	SNRPF	86.4859	0.744636	0.175155	6.68e-06	0.000158077	1	45717106	45720188	UP	known
ENSGALG00010011879	CYP2AC2	72.8059	-1.55873	0.276707	3.13e-09	1.59e-07	3	108582708	108591891	DOWN	known
ENSGALG00010011880	U2AF1	51.4881	-1.37226	0.292047	5.77e-07	1.8e-05	1	109817299	109833156	DOWN	known
ENSGALG00010011913	CXXC5	79.2783	0.624875	0.185203	0.000280376	0.00407513	13	743068	787036	UP	known
ENSGALG00010011922	PIK3R1	76.1895	1.04379	0.182852	1.9e-09	1.04e-07	Z	22140400	22199466	UP	known
ENSGALG00010011980	AvBD9	3485.56	1.38682	0.372166	2.53e-05	0.000519466	3	107234856	107237916	UP	known
ENSGALG00010011984	FN1	219.94	-0.699984	0.17397	2.44e-05	0.000502992	7	4440759	4490944	DOWN	known
ENSGALG00010012040	B4GALT7	113.431	0.645646	0.204969	0.000598622	0.00765496	13	9709441	9713035	UP	known
ENSGALG00010012052	KLF10	120.191	2.62724	0.146308	3.98e-73	4.85e-70	2	128801528	128806433	UP	known
ENSGALG00010012112	MBD2	140.077	0.837679	0.147857	3.63e-09	1.82e-07	W	561876	601520	UP	known
ENSGALG00010012121	SREK1	28.1409	1.48109	0.365656	2.95e-06	7.71e-05	Z	21409332	21449725	UP	known
ENSGALG00010012141	SREK1IP1	29.2982	1.91727	0.303165	1.95e-11	1.39e-09	Z	20747345	20763548	UP	known
ENSGALG00010012144	H1-01	116.841	1.25132	0.221675	2.31e-09	1.24e-07	1	48190094	48194558	UP	known
ENSGALG00010012148	SETBP1	24.9402	2.20337	0.352605	1.72e-11	1.24e-09	Z	2964919	3233491	UP	known
ENSGALG00010012207	GRIA3	44.781	1.78869	0.235857	1.89e-15	2.39e-13	4	15700624	15842546	UP	known
ENSGALG00010012338	H3C31	3.71575	8.792	2.84772	4.72e-09	2.28e-07	1	48213726	48214821	UP	known
ENSGALG00010012415	BID	25.7758	-1.76032	0.400022	2.27e-06	6.14e-05	1	61896899	61917134	DOWN	known
ENSGALG00010012466	PDSS2	60.0562	1.19009	0.343376	6.56e-05	0.00118272	3	67540818	67654809	UP	known
ENSGALG00010012536	C5orf51	13.1488	1.47984	0.468091	9.2e-05	0.00159532	Z	13805531	13819110	UP	known
ENSGALG00010012712	EEF1E1	12.3552	-3.02497	0.872084	3.02e-05	0.000604694	2	64027756	64048276	DOWN	known
ENSGALG00010012812	DECR1	457.191	-0.632247	0.138284	2.38e-06	6.37e-05	2	123980023	123997304	DOWN	known
ENSGALG00010012912	NKAPL	43.4899	1.28959	0.28259	4.27e-07	1.38e-05	4	16439989	16444876	UP	known
ENSGALG00010012932	ATF6B	36.3703	0.846714	0.286122	0.00063079	0.00798248	8	3720327	3792623	UP	known
ENSGALG00010012934	NDUFA1	218.842	0.560504	0.11312	3.55e-07	1.15e-05	4	16450074	16451906	UP	known
ENSGALG00010012938	UPF3B	139.129	1.34193	0.21188	2.55e-11	1.81e-09	4	16450478	16458603	UP	known
ENSGALG00010012939	GJA1	251.697	3.69449	0.383677	3.22e-23	8.01e-21	3	61344495	61440467	UP	known
ENSGALG00010012948	ST13P5	74.3445	-1.72975	0.283474	2.52e-10	1.59e-08	1	49945555	49967664	DOWN	known
ENSGALG00010012955	RPL39L	744.499	0.581181	0.118092	4.47e-07	1.43e-05	4	16458391	16461066	UP	known
ENSGALG00010012964	CBR3	66.7923	-0.952223	0.311868	0.000511981	0.00668971	1	106664804	106673668	DOWN	known
ENSGALG00010012995	SERINC2	63.7439	3.32257	0.409409	1.23e-17	2e-15	23	985233	991697	UP	known
ENSGALG00010013005	SLC40A1	115.229	-1.15536	0.244916	5.25e-07	1.65e-05	7	417292	456241	DOWN	known
ENSGALG00010013019	DPYS	337.605	-0.533082	0.131381	3e-05	0.000601605	2	129541082	129575499	DOWN	known
ENSGALG00010013117	ARSK	9.89502	1.4619	0.497114	0.000198677	0.00307575	Z	58228456	58240423	UP	known
ENSGALG00010013257	STX12	17.758	-2.17067	0.705625	0.000526163	0.00684012	23	1787090	1799608	DOWN	known
ENSGALG00010013309	CGTL	71.2782	1.83997	0.289671	1.28e-11	9.42e-10	1	56679760	56697920	UP	known
ENSGALG00010013329	LIFR	20.2867	1.39372	0.361821	8.9e-06	0.000203302	Z	12557510	12607545	UP	known
ENSGALG00010013333	PPP1R12A	23.4123	1.39016	0.36054	7.49e-06	0.000174682	1	39654566	39779011	UP	known
ENSGALG00010013346	HMGCS2	3677.37	0.765764	0.0780401	3.51e-23	8.55e-21	8	4247858	4253698	UP	known
ENSGALG00010013379	ZNF593	303.132	0.507037	0.139211	0.000147877	0.00239024	23	616077	617312	UP	known
ENSGALG00010013396	FYB1	5.12945	2.56323	0.815949	3.56e-05	0.000696621	Z	12821323	12884129	UP	known
ENSGALG00010013405	RPS14	1550.31	0.825269	0.221005	5.79e-05	0.00105226	13	12743303	12747828	UP	known
ENSGALG00010013416	NDUFB2	2062.46	1.79871	0.324534	2.98e-09	1.52e-07	1	56963418	56964252	UP	known
ENSGALG00010013438	RPL37	1164.48	1.13406	0.155395	5.53e-14	6.01e-12	Z	13446849	13452929	UP	known
ENSGALG00010013446	ATP5I	603.411	1.46199	0.135012	4.64e-28	1.54e-25	Z	54171943	54174942	UP	known
ENSGALG00010013470	RPL31	930.364	0.814145	0.114929	3.86e-13	3.68e-11	1	133475981	133490380	UP	known
ENSGALG00010013484	TCOF1	125.443	1.38765	0.21117	4.97e-12	3.95e-10	13	12754144	12786511	UP	known
ENSGALG00010013531	ARSI	43.1127	2.33231	0.285826	1.05e-17	1.77e-15	13	12786642	12792738	UP	known
ENSGALG00010013582	MAP4K4	88.4136	1.43536	0.260905	5.46e-09	2.58e-07	1	133686357	133835512	UP	known
ENSGALG00010013614	ATRX	22.278	2.25586	0.33581	7.35e-13	6.71e-11	4	12767523	12844557	UP	known
ENSGALG00010013625	SSBP1	34.6815	-1.34837	0.376156	7.12e-05	0.00127502	1	57384042	57389713	DOWN	known
ENSGALG00010013646	CLDN1	416.78	-0.459143	0.113645	3.59e-05	0.000698503	9	13636169	13649849	DOWN	known
ENSGALG00010013686	UQCRQ	673.377	0.301362	0.0821088	0.000197353	0.00306344	13	16676394	16678982	UP	known
ENSGALG00010013715	IL1R1	136.818	-1.44375	0.28282	6.2e-08	2.48e-06	1	133914645	133937543	DOWN	known
ENSGALG00010013767	PGK2	344.717	-0.580861	0.179057	0.00058957	0.00756709	4	12897002	12908309	DOWN	known
ENSGALG00010013940	UPF3A	2.78171	0.47881	0.919985	0.00078281	0.00957457	1	136926886	136949798	UP	known
ENSGALG00010013949	PRRC2C	372.538	3.18592	0.221257	2.91e-48	2.28e-45	8	4732389	4799379	UP	known
ENSGALG00010013980	FMO4	43.0537	0.989734	0.329867	0.000451047	0.00607251	8	4794822	4805448	UP	known
ENSGALG00010014032	PSD3	11.9126	2.82003	0.4514	2.06e-11	1.46e-09	Z	55263111	55383458	UP	known
ENSGALG00010014033	SLC38A4	143.981	-0.89864	0.198257	1.74e-06	4.85e-05	1	31242303	31274484	DOWN	known
ENSGALG00010014109	AMIGO2	2.89216	3.75505	0.988102	6.4e-06	0.000152103	1	31378614	31401407	UP	known
ENSGALG00010014176	ABHD17B	9.58414	1.56665	0.585608	0.000624662	0.00791406	Z	36214728	36231253	UP	known
ENSGALG00010014243	HIGD2A	497.275	1.54318	0.328934	2.76e-07	9.19e-06	13	10020304	10020952	UP	known
ENSGALG00010014300	ELFN2	44.3573	3.99778	0.266799	2.07e-52	1.75e-49	1	51319324	51382144	UP	known
ENSGALG00010014375	H2BC35	3.87621	2.21215	1.00252	0.000555248	0.00717567	1	48200897	48212198	UP	known
ENSGALG00010014567	UTP11	13.2668	-2.5862	0.920662	0.000796696	0.00969033	23	3846823	3852029	DOWN	known
ENSGALG00010014573	CEBPB	69.2359	-1.28141	0.265073	3.41e-07	1.11e-05	20	14009178	14052870	DOWN	known
ENSGALG00010014634	CCDC152	579.81	1.16162	0.321208	4.84e-05	0.000899842	Z	14104604	14123044	UP	known
ENSGALG00010014729	MRPS15	239.943	0.648448	0.119394	2.12e-08	9.09e-07	23	4381189	4388227	UP	known
ENSGALG00010014766	F10	89.8559	-0.88398	0.293796	0.00059106	0.00756709	1	137593836	137606510	DOWN	known
ENSGALG00010014795	THRAP3	51.0694	-1.07817	0.297985	8.25e-05	0.00145082	23	4419217	4441257	DOWN	known
ENSGALG00010014878	TMCO1	14.8878	-2.33259	0.790516	0.000815453	0.00987464	8	5488143	5509803	DOWN	known
ENSGALG00010014942	PMEPA1	13.2287	1.75171	0.420006	1.66e-06	4.64e-05	20	11842204	11875889	UP	known
ENSGALG00010014956	FGG	1609.75	-0.654191	0.120688	2.63e-08	1.12e-06	4	19797680	19804640	DOWN	known
ENSGALG00010015009	AGO4	30.7114	1.07496	0.304403	4.99e-05	0.000920599	23	4573578	4586154	UP	known
ENSGALG00010015031	MYH9	8.14896	-4.34525	2.19175	9.32e-05	0.00161095	1	51794919	51863042	DOWN	known
ENSGALG00010015075	MUL1L	48.2527	1.27189	0.235515	7.78e-09	3.57e-07	9	15577395	15580302	UP	known
ENSGALG00010015092	HSPE1	341.458	-0.415638	0.111215	0.000133524	0.00219714	7	9833382	9839754	DOWN	known
ENSGALG00010015094	CDK5RAP1	76.6903	0.740788	0.193575	3.69e-05	0.000715039	20	10675592	10690971	UP	known
ENSGALG00010015124	UXS1	8.61207	1.67271	0.530417	8.5e-05	0.00148411	1	135539921	135595305	UP	known
ENSGALG00010015142	HNRNPAB	94.9223	-0.645199	0.201004	0.000668294	0.00835707	13	13885299	13913004	DOWN	known
ENSGALG00010015166	YTHDF2	29.9796	1.07293	0.284557	2.17e-05	0.000449291	23	2591395	2604390	UP	known
ENSGALG00010015180	PITHD1	109.135	0.540039	0.171165	0.000748703	0.0092088	23	5947040	5948692	UP	known
ENSGALG00010015203	HMGXB4	378.339	3.00726	0.160655	6.55e-80	1.02e-76	1	52180055	52194214	UP	known
ENSGALG00010015296	RPL35A	2033.61	1.18886	0.230392	3.8e-08	1.56e-06	9	14820680	14823484	UP	known
ENSGALG00010015300	ATXN3	363.273	0.321758	0.0922815	0.000599322	0.00765498	5	44079391	44096950	UP	known
ENSGALG00010015407	TIMP3	67.9175	1.00041	0.191633	3.13e-08	1.31e-06	1	53137054	53174022	UP	known
ENSGALG00010015606	TMEM131	63.8069	1.28256	0.340316	2.62e-05	0.00053544	1	132191530	132283053	UP	known
ENSGALG00010015618	NCL	132.15	-0.71919	0.22717	0.00060138	0.00767232	9	14972411	14980613	DOWN	known
ENSGALG00010015670	PTMA	950.97	0.917184	0.0642386	9.93e-47	7.25e-44	9	15023497	15031639	UP	known
ENSGALG00010015801	VSTM2L	4.32869	2.60625	0.864623	5.92e-05	0.00107138	20	10757775	10765378	UP	known
ENSGALG00010015861	PPP2CA	38.3405	-1.61157	0.35784	1.23e-06	3.55e-05	13	15487655	15505818	DOWN	known
ENSGALG00010015867	VBP1	64.0985	-1.02945	0.28864	9.61e-05	0.00165389	4	14162203	14199171	DOWN	known
ENSGALG00010015870	EIF5B	266.529	1.49767	0.186691	9.02e-17	1.33e-14	1	132664079	132694769	UP	known
ENSGALG00010015875	DNTTIP1	103.25	0.968203	0.261364	3.84e-05	0.000737769	20	10845977	10850124	UP	known
ENSGALG00010015881	GAB3	3.00993	3.00837	1.17557	0.00019522	0.00304326	4	14210545	14265435	UP	known
ENSGALG00010015905	ANPEP	847.672	0.888563	0.247564	8.38e-05	0.0014642	10	20023232	20028644	UP	known
ENSGALG00010015932	ACOT8	90.4359	0.673373	0.184554	9.75e-05	0.00167226	20	10858753	10861372	UP	known
ENSGALG00010015936	RPL36A	715.633	0.767729	0.0930908	4.88e-17	7.42e-15	4	1982222	1984709	UP	known
ENSGALG00010015942	AP3S2	186.309	1.00454	0.2146	5.68e-07	1.78e-05	10	20031810	20036055	UP	known
ENSGALG00010016066	C14orf2	204.405	0.620019	0.158102	3.93e-05	0.000749921	5	50069709	50077050	UP	known
ENSGALG00010016067	AHSG	7729.39	0.770366	0.151962	1.59e-07	5.59e-06	9	15834135	15840791	UP	known
ENSGALG00010016097	FNIP1	1.82972	5.33289	1.86526	7.59e-05	0.00134318	13	16193142	16251815	UP	known
ENSGALG00010016119	FETUB	545.694	-0.931757	0.127409	5.62e-14	6.04e-12	9	15841635	15854566	DOWN	known
ENSGALG00010016147	FABP1	7.13668	-4.04078	2.1679	0.000233433	0.00351883	4	85610938	85616152	DOWN	known
ENSGALG00010016182	ELMO2	157.01	1.11513	0.142402	7.04e-16	9.18e-14	20	11074292	11092792	UP	known
ENSGALG00010016206	KNG1	802.011	-0.561404	0.139277	2.77e-05	0.000563008	9	15869647	15887314	DOWN	known
ENSGALG00010016295	UBE2K	16.6023	-2.75357	0.697525	1.65e-05	0.000351582	4	68679610	68717838	DOWN	known
ENSGALG00010016303	ATP5E	516.532	1.58386	0.208208	3.53e-15	4.4e-13	20	11228407	11230671	UP	known
ENSGALG00010016308	RPS6	1311.35	0.678405	0.148522	2.09e-06	5.71e-05	Z	34187703	34198950	UP	known
ENSGALG00010016384	GNAS	86.9157	0.848198	0.18112	6.16e-07	1.9e-05	20	11259289	11388161	UP	known
ENSGALG00010016390	ACSM4	47.1116	4.71862	0.281265	1.6e-64	1.6e-61	14	14554867	14571298	UP	known
ENSGALG00010016418	NFIB	46.3043	1.22387	0.317944	1.88e-05	0.00039505	Z	31809281	31984324	UP	known
ENSGALG00010016447	ID3	52.855	-1.6783	0.372121	1.1e-06	3.2e-05	23	2577955	2579816	DOWN	known
ENSGALG00010016500	ATPIF1	875.628	0.679691	0.124725	1.92e-08	8.3e-07	23	1917718	1918415	UP	known
ENSGALG00010016558	NR2F2	90.9062	0.712026	0.171464	1.06e-05	0.00023671	10	15685086	15856587	UP	known
ENSGALG00010016584	EHBP1	229.232	1.88041	0.177295	1.41e-27	4.43e-25	3	9363346	9558888	UP	known
ENSGALG00010016623	DNAJA3	49.5835	-1.36982	0.377677	4.35e-05	0.000821184	14	12740658	12752596	DOWN	known
ENSGALG00010016644	NMRAL1	10.2938	3.28182	0.696437	1.99e-07	6.82e-06	14	12752216	12757162	UP	known
ENSGALG00010016651	XKRX	48.7656	0.868833	0.227763	2.96e-05	0.000595718	4	5093953	5101982	UP	known
ENSGALG00010016756	NUDT16L1	556.012	0.78462	0.158476	2.29e-07	7.75e-06	14	12351849	12354617	UP	known
ENSGALG00010016763	UBALD1	132.076	0.678383	0.14825	1.63e-06	4.57e-05	14	12405161	12411103	UP	known
ENSGALG00010016773	RPS27A	2046.97	1.35791	0.10912	1.97e-36	1.08e-33	3	135951	142168	UP	known
ENSGALG00010016779	CTNNA2	6.53648	2.01105	0.761969	0.00045923	0.00614493	4	87012691	87493601	UP	known
ENSGALG00010016781	CDIP1	43.7621	1.03651	0.248837	4.22e-06	0.000106227	14	12415726	12427220	UP	known
ENSGALG00010016797	SEC62	147.958	2.28662	0.190195	2.37e-34	1.18e-31	9	19578413	19594161	UP	known
ENSGALG00010016800	RPL14	858.177	0.418419	0.0711957	2.69e-09	1.4e-07	2	41081953	41089161	UP	known
ENSGALG00010016852	AHDC1	35.0759	2.44481	0.276837	2.91e-20	6.01e-18	23	2368550	2416564	UP	known
ENSGALG00010016859	RPIA	68.6306	-1.42335	0.280847	9.83e-08	3.7e-06	4	85802150	85818341	DOWN	known
ENSGALG00010016865	CFAP36	58.6675	0.92249	0.208985	2.15e-06	5.85e-05	3	250982	274422	UP	known
ENSGALG00010016883	TMEM251	130.985	1.90688	0.157136	2.53e-35	1.32e-32	5	44563874	44570923	UP	known
ENSGALG00010016889	FUNDC2	30.7439	-1.6067	0.445447	6.77e-05	0.00121585	4	2124724	2132432	DOWN	known
ENSGALG00010016919	ARHGDIG	14.2038	1.69669	0.427479	5.01e-06	0.00012302	14	12241075	12244153	UP	known
ENSGALG00010016967	ERLEC1	43.9156	-1.04747	0.315912	0.000264279	0.00389802	3	3207667	3218830	DOWN	known
ENSGALG00010016980	NPHP1	6.83289	-3.95599	2.15067	0.000270888	0.00397944	3	3250229	3269465	DOWN	known
ENSGALG00010016998	DNASE1L2	12.6569	10.8948	2.95345	9.01e-16	1.16e-13	14	12316147	12321080	UP	known
ENSGALG00010016999	RHOG2	2.94672	2.79712	1.08914	0.000288895	0.0041823	4	2213949	2219773	UP	known
ENSGALG00010017010	NONO	55.965	-0.891165	0.279348	0.000469104	0.00624655	4	2224494	2239067	DOWN	known
ENSGALG00010017054	GALM	24.471	-1.55235	0.499181	0.000389698	0.00539912	3	16215128	16230185	DOWN	known
ENSGALG00010017098	DAAM1	41.2524	0.996591	0.253053	1.25e-05	0.000274168	5	54324214	54405134	UP	known
ENSGALG00010017109	ITGB1BP3	475.259	0.437518	0.120848	0.000198707	0.00307575	10	10740078	10742980	UP	known
ENSGALG00010017304	ANKRD9	140.022	0.860909	0.213066	1.53e-05	0.000328499	5	49152215	49159161	UP	known
ENSGALG00010017346	GM2A	196.071	3.2222	0.160083	4.39e-92	8.02e-89	13	12613744	12617706	UP	known
ENSGALG00010017388	PROSC	55.5446	-0.964169	0.278025	0.000156337	0.00250637	22	2363224	2367422	DOWN	known
ENSGALG00010017454	MTMR9LP	122.119	1.16975	0.170808	8.29e-13	7.45e-11	23	5500704	5515162	UP	known
ENSGALG00010017481	SPIA1	591.861	-0.528604	0.113897	2.02e-06	5.57e-05	5	45067266	45079224	DOWN	known
ENSGALG00010017499	SNRPD1	207.108	0.757406	0.22349	0.00024774	0.00368883	2	42735845	42740942	UP	known
ENSGALG00010017502	NAT8B	210.393	1.25292	0.184954	1.86e-12	1.59e-10	4	90496765	90501780	UP	known
ENSGALG00010017510	HDC	1.92814	7.09858	2.96937	2.83e-05	0.000573431	10	10899725	10909123	UP	known
ENSGALG00010017528	RAI1	18.8368	1.15162	0.414936	0.00047234	0.00627439	14	4851569	4914027	UP	known
ENSGALG00010017592	GID4	4.17567	2.16404	0.875874	0.000329013	0.00465846	14	5000421	5006275	UP	known
ENSGALG00010017600	MXD4	70.9542	1.1557	0.202979	1.97e-09	1.06e-07	4	82351018	82388985	UP	known
ENSGALG00010017643	CALM1	105.432	-1.15407	0.211926	1.06e-08	4.76e-07	5	43375918	43394431	DOWN	known
ENSGALG00010017644	RBBP6	906.913	3.21913	0.173617	4.19e-78	5.74e-75	14	6781690	6814006	UP	known
ENSGALG00010017738	NDUFS5	774.67	0.569181	0.140885	2.53e-05	0.000519466	23	5699155	5701309	UP	known
ENSGALG00010017745	SHMT1	185.927	-0.860764	0.274081	0.000457334	0.00612704	14	5110204	5115616	DOWN	known
ENSGALG00010017757	SVBP	778.8	1.09146	0.231862	4.32e-07	1.39e-05	21	6512030	6513190	UP	known
ENSGALG00010017789	IMMT	68.5343	-0.782317	0.241598	0.000473741	0.00628539	4	84991536	85004459	DOWN	known
ENSGALG00010017806	CELA3B	15.2472	-4.96244	2.79478	0.000751047	0.00921694	21	6516270	6522183	DOWN	known
ENSGALG00010017921	SPATA7	3.11348	2.24416	1.00387	0.000571275	0.00735676	5	42561736	42596486	UP	known
ENSGALG00010018044	INTS11	6.33977	-3.80329	2.11883	0.000353355	0.00495828	21	2334855	2342546	DOWN	known
ENSGALG00010018046	CAPN15	7.10005	-4.05073	2.15434	0.000201394	0.00310855	14	13420350	13460738	DOWN	known
ENSGALG00010018052	PPP1RL	221.928	0.974862	0.182749	1.98e-08	8.55e-07	22	2760829	2770756	UP	known
ENSGALG00010018062	GOLGA7	10.3869	-4.85032	2.24814	1.88e-05	0.000395327	22	2758285	2762081	DOWN	known
ENSGALG00010018081	DIO3	39.3107	-2.35347	0.455662	7.22e-08	2.82e-06	5	48804683	48805504	DOWN	known
ENSGALG00010018229	AS3MT	147.476	0.967873	0.135591	1.71e-13	1.72e-11	6	24180994	24185479	UP	known
ENSGALG00010018259	WDR90	16.4671	1.38741	0.398565	3.42e-05	0.000674371	14	13105340	13133585	UP	known
ENSGALG00010018284	SPEG	68.4426	1.11705	0.194503	1.3e-09	7.44e-08	7	21761200	21792188	UP	known
ENSGALG00010018294	FKBP3	205.445	-0.434982	0.132938	0.000728044	0.00900523	5	58556618	58562543	DOWN	known
ENSGALG00010018396	TBL1XR1	168.253	1.67407	0.1484	1.77e-30	7.16e-28	9	17605420	17729994	UP	known
ENSGALG00010018472	LMF1	32.1631	-1.61188	0.393891	9.98e-06	0.000225082	14	5763347	5926627	DOWN	known
ENSGALG00010018491	TIA1	144.478	0.569651	0.150573	7.12e-05	0.00127502	22	3415431	3427717	UP	known
ENSGALG00010018494	HAO1	60.9719	-1.03819	0.256396	1.54e-05	0.000331045	3	14343249	14377380	DOWN	known
ENSGALG00010018510	MRPL43	326.614	1.53835	0.387917	6.94e-06	0.000163302	6	23872978	23879173	UP	known
ENSGALG00010018515	SEMA4G	100.747	0.840638	0.189476	2.08e-06	5.69e-05	6	23875374	23892754	UP	known
ENSGALG00010018539	CHD2	56.0977	0.982501	0.216821	9.94e-07	2.94e-05	10	14631521	14684146	UP	known
ENSGALG00010018544	HACD2	45.6327	-1.26747	0.334172	3.58e-05	0.000698503	7	26768603	26784066	DOWN	known
ENSGALG00010018548	RGMA	14.0781	1.73509	0.439715	3.44e-06	8.81e-05	10	14685502	14707835	UP	known
ENSGALG00010018554	PPIA	1180.36	0.438933	0.128327	0.000403093	0.00552879	22	4499367	4501255	UP	known
ENSGALG00010018556	MRPL2	721.021	0.970523	0.313127	0.000392581	0.00540489	3	4542812	4544977	UP	known
ENSGALG00010018608	TRIM8	42.379	1.11451	0.274445	7.2e-06	0.000168712	6	24063385	24083876	UP	known
ENSGALG00010018707	SLC45A1	45.5175	1.23749	0.26794	4.44e-07	1.42e-05	21	201771	213648	UP	known
ENSGALG00010018724	RRBP1	652.896	0.861151	0.201443	5.48e-06	0.000132515	3	15195409	15239752	UP	known
ENSGALG00010018767	NDUFB6	695.209	1.08592	0.307255	7.15e-05	0.0012775	14	13406315	13409189	UP	known
ENSGALG00010018774	MSRB1	77.5451	-0.867722	0.2473	0.000142967	0.00232804	14	6124165	6126569	DOWN	known
ENSGALG00010018837	RCOR3	62.8868	1.24815	0.256634	1.05e-07	3.92e-06	3	21980701	22006234	UP	known
ENSGALG00010018843	MCRIP2	958.531	1.23746	0.223424	4.35e-09	2.13e-07	14	13576683	13580000	UP	known
ENSGALG00010018911	CNIH1	28.2227	-1.70459	0.459671	4.99e-05	0.000920599	5	56064507	56070749	DOWN	known
ENSGALG00010018919	RALB	40.1471	-1.2008	0.365612	0.000236472	0.00355	7	25119455	25165382	DOWN	known
ENSGALG00010018998	RPS29	945.505	1.16998	0.240823	1.93e-07	6.69e-06	5	57350587	57351618	UP	known
ENSGALG00010019024	CNPY3	731.983	1.37457	0.283066	1.51e-07	5.43e-06	3	15725950	15729960	UP	known
ENSGALG00010019032	GNMT	1763.15	0.795968	0.177077	2.04e-06	5.61e-05	3	15730089	15731968	UP	known
ENSGALG00010019050	TNS1	62.9577	0.855902	0.236491	6.65e-05	0.0011974	7	22221177	22269459	UP	known
ENSGALG00010019068	SNRPA1	142.675	1.27365	0.424756	0.000310905	0.00443592	10	17638910	17644074	UP	known
ENSGALG00010019093	RPL32	1042.14	0.536	0.0799334	1.19e-11	8.84e-10	12	19656929	19659744	UP	known
ENSGALG00010019132	H2AZ2	377.522	0.905693	0.204021	2.09e-06	5.71e-05	22	3300332	3308053	UP	known
ENSGALG00010019204	ARF6	146.202	0.890725	0.210657	5.73e-06	0.000138036	5	57464086	57469862	UP	known
ENSGALG00010019209	VCPKMT	134.366	0.949409	0.284452	0.000156434	0.00250637	5	57476120	57480357	UP	known
ENSGALG00010019212	RPL22	867.627	0.53528	0.109265	4.85e-07	1.54e-05	21	630505	633431	UP	known
ENSGALG00010019221	VASH2	4.59694	1.7849	0.746285	0.000681371	0.00848539	3	21431989	21460985	UP	known
ENSGALG00010019246	IL17RC	1071.13	1.61493	0.336597	1.57e-07	5.58e-06	12	11678072	11681717	UP	known
ENSGALG00010019277	IGFBP5	522.872	2.20635	0.282851	4.15e-16	5.62e-14	7	22855222	22875846	UP	known
ENSGALG00010019278	HN1L	31.6192	-1.36267	0.382021	8.38e-05	0.0014642	14	13678826	13690004	DOWN	known
ENSGALG00010019310	CRELD1	252.755	0.941187	0.22616	6.79e-06	0.000160382	12	11681884	11684832	UP	known
ENSGALG00010019346	POU3F4	3.03755	3.17945	1.01166	4.43e-05	0.000832717	4	9019760	9022954	UP	known
ENSGALG00010019411	LSM5	12.1554	-2.93679	0.792927	4.71e-05	0.000878999	2	48031767	48037130	DOWN	known
ENSGALG00010019610	CORO7	41.6475	1.35757	0.244363	2.44e-09	1.3e-07	14	12704532	12740006	UP	known
ENSGALG00010019640	MGRN1	137.759	1.07382	0.33676	0.000225986	0.00342542	14	12355215	12403156	UP	known
ENSGALG00010019680	CCDC34	30.0059	1.45543	0.311154	1.94e-07	6.69e-06	5	3581231	3833306	UP	known
ENSGALG00010019732	HBA1	3643.64	0.936959	0.162463	1.91e-09	1.04e-07	14	12117174	12119420	UP	known
ENSGALG00010019807	ZDHHC6	29.3169	-1.91451	0.480151	1.67e-05	0.000355421	6	27521196	27531299	DOWN	known
ENSGALG00010019972	PPP1CB	21.56	-1.85798	0.600659	0.000393761	0.00541433	3	26889884	26932439	DOWN	known
ENSGALG00010019985	UMPS	6.67366	-3.91027	2.13069	0.000271457	0.00398247	7	27479167	27485021	DOWN	known
ENSGALG00010020092	SDHAF2	204.075	0.822885	0.217234	4.16e-05	0.000789403	5	305035	312525	UP	known
ENSGALG00010020097	RETSAT	496.794	0.634099	0.180518	0.000192535	0.00300569	22	4609873	4618660	UP	known
ENSGALG00010020111	ELMOD3	20.1776	1.30744	0.427733	0.000248498	0.0036901	22	4616919	4624707	UP	known
ENSGALG00010020163	CDC2L1	6.93786	-4.00106	2.14108	0.000214457	0.00327787	21	2008666	2022005	DOWN	known
ENSGALG00010020168	COX7A2L	23.9245	-1.26286	0.421427	0.000585231	0.00752764	3	23581826	23588274	DOWN	known
ENSGALG00010020246	ADAMTS9	36.6922	2.29026	0.332159	3.56e-13	3.42e-11	12	13917905	13980351	UP	known
ENSGALG00010020305	XPO7	128.709	0.744476	0.214156	0.000154873	0.00249229	22	1517076	1550000	UP	known
ENSGALG00010020319	NTRK3	4.74308	4.12772	0.831019	2.39e-08	1.02e-06	10	13223455	13422174	UP	known
ENSGALG00010020328	SLC17A6	19.1859	4.81777	0.488213	2.66e-24	6.94e-22	5	2996733	3027812	UP	known
ENSGALG00010020364	MRPL16	323.501	0.923359	0.273575	0.000161213	0.00256421	5	203457	204591	UP	known
ENSGALG00010020450	ANKRD39	758.91	1.92178	0.410126	2.2e-07	7.49e-06	22	2978814	2980691	UP	known
ENSGALG00010020473	TMEM109	73.3939	1.12614	0.233596	2.24e-07	7.6e-06	5	233032	234999	UP	known
ENSGALG00010020485	LMAN2L	95.139	0.717162	0.186207	4.24e-05	0.000803215	22	2988677	2995053	UP	known
ENSGALG00010020554	ZFP36L1	85.9908	-0.911446	0.219457	1.12e-05	0.000248522	5	27858464	27862468	DOWN	known
ENSGALG00010020624	MINOS1	157.45	-0.465629	0.14135	0.000648502	0.00815015	21	4738115	4754833	DOWN	known
ENSGALG00010020630	QRICH1	8.7528	1.50364	0.546591	0.000315862	0.00448386	12	11786736	11808760	UP	known
ENSGALG00010020648	TET3	44.7493	1.91829	0.450601	1.01e-06	2.96e-05	22	3119098	3128656	UP	known
ENSGALG00010020653	NDUFAF3	244.695	1.37621	0.277882	8.07e-08	3.1e-06	12	11826383	11828034	UP	known
ENSGALG00010020682	ZDHHC16	18.2949	1.09139	0.369531	0.000381761	0.00531604	6	23132632	23138564	UP	known
ENSGALG00010020691	BOLA3	355.157	1.09896	0.119593	6.85e-21	1.44e-18	22	3134469	3136504	UP	known
ENSGALG00010020723	RPS24	1101.49	0.35202	0.0801691	8.21e-06	0.000188916	6	13926829	13936938	UP	known
ENSGALG00010020767	UBXN10	184.98	0.55119	0.140619	4.89e-05	0.000906591	21	4839413	4850797	UP	known
ENSGALG00010020794	STEAP3	73.732	-2.63735	0.328326	2.28e-16	3.2e-14	7	28019431	28039573	DOWN	known
ENSGALG00010020831	MUL1	32.6389	0.95824	0.282172	0.000107938	0.00182361	21	4883227	4886370	UP	known
ENSGALG00010020982	TLCD4	7.79999	2.37852	0.575982	1.1e-06	3.21e-05	8	13076116	13116776	UP	known
ENSGALG00010021069	PGAM5	22.8218	-1.35931	0.465517	0.000812321	0.0098585	15	1436321	1442966	DOWN	known
ENSGALG00010021075	DHRS3	52.8701	-1.36681	0.34237	1.21e-05	0.000268444	21	5306010	5332999	DOWN	known
ENSGALG00010021187	SEMA7A	3.02514	2.85299	0.967639	0.000111684	0.0018801	10	2552244	2582142	UP	known
ENSGALG00010021206	HSD17B1	9.48551	2.60457	0.495275	6.49e-09	3.05e-07	27	4960560	4961998	UP	known
ENSGALG00010021232	ACTB	1118.23	0.756839	0.199162	4.84e-05	0.000899842	14	4180681	4184907	UP	known
ENSGALG00010021330	COMMD4	341.555	1.38871	0.24975	3.18e-09	1.61e-07	10	2663196	2664883	UP	known
ENSGALG00010021332	OIT3	66.6023	-0.830855	0.262664	0.000547305	0.00708136	6	11950783	11974092	DOWN	known
ENSGALG00010021346	RPS21	665.077	1.30175	0.148395	3.27e-19	6.29e-17	20	8275728	8281014	UP	known
ENSGALG00010021358	MMP15	461.228	0.957942	0.321165	0.000589889	0.00756709	11	429324	435895	UP	known
ENSGALG00010021381	DNAJB2	183.264	1.06728	0.163916	1.18e-11	8.83e-10	7	21817119	21823067	UP	known
ENSGALG00010021409	MEGF6	3.17696	2.42824	1.0348	0.00046011	0.0061492	21	984347	1020636	UP	known
ENSGALG00010021421	GLB1L	30.7726	-1.79171	0.475746	3.41e-05	0.000674	7	21835425	21839591	DOWN	known
ENSGALG00010021427	RPLP0	4931.79	1.49613	0.277334	9.47e-09	4.29e-07	15	9441424	9444269	UP	known
ENSGALG00010021439	ITPRIP	9.93052	2.02308	0.538582	8.51e-06	0.00019465	6	25033093	25106597	UP	known
ENSGALG00010021452	SLC25A1	23.9071	-2.7831	0.718712	3.16e-05	0.00063062	15	48025	55367	DOWN	known
ENSGALG00010021462	SETD5	35.1653	1.0831	0.262933	5.15e-06	0.00012593	12	11540401	11600844	UP	known
ENSGALG00010021496	MTMR14	120.232	1.24225	0.249941	7.51e-08	2.92e-06	12	11609359	11639284	UP	known
ENSGALG00010021540	STK4	11.0223	-3.09887	1.18395	0.00039026	0.00540008	20	5527135	5567944	DOWN	known
ENSGALG00010021558	CHURC1	602.888	1.38192	0.276615	6.99e-08	2.77e-06	5	531300	533511	UP	known
ENSGALG00010021599	ARPC4	175.586	0.576186	0.128656	3.39e-06	8.71e-05	12	11663563	11667204	UP	known
ENSGALG00010021630	VTG1	1.95901	3.13581	1.23164	0.000299732	0.00429381	8	18297743	18369074	UP	known
ENSGALG00010021665	CNOT1	91.6728	0.87366	0.188091	8.56e-07	2.57e-05	11	1433769	1487261	UP	known
ENSGALG00010021709	DLX1	1.87939	3.22033	1.32279	0.000476836	0.00630355	7	17462636	17464369	UP	known
ENSGALG00010021722	AARS1	300.59	0.818967	0.236304	0.000143206	0.00232848	11	1194568	1207056	UP	known
ENSGALG00010021734	PARD3B	47.2262	1.67481	0.301376	1.61e-09	8.98e-08	7	12382284	12747252	UP	known
ENSGALG00010021735	PIGBOS1	1127.65	2.09376	0.42794	7.34e-08	2.86e-06	10	8004926	8005453	UP	known
ENSGALG00010021741	RPL19	1928.84	0.92225	0.199161	9.11e-07	2.71e-05	27	4104706	4107348	UP	known
ENSGALG00010021761	MAFB	27.9299	0.914586	0.301576	0.000476167	0.00630231	20	5032142	5035974	UP	known
ENSGALG00010021786	FAM162A	129.854	-1.11535	0.181815	2.19e-10	1.4e-08	1	76746345	76755580	DOWN	known
ENSGALG00010021797	SLC25A34	144.396	0.92843	0.151594	1.89e-10	1.23e-08	21	4218750	4220672	UP	known
ENSGALG00010021807	CDC42	58.2812	-1.24225	0.290981	4.89e-06	0.000120649	21	6331458	6354816	DOWN	known
ENSGALG00010021869	GJC3	38.7175	4.68112	0.571445	4.9e-18	8.8e-16	27	884487	903751	UP	known
ENSGALG00010021892	NDUFV1	1241.9	0.769003	0.149608	8.86e-08	3.38e-06	5	601438	604264	UP	known
ENSGALG00010021922	MRPL51	147.65	0.784609	0.192923	1.3e-05	0.000285153	1	76868690	76870257	UP	known
ENSGALG00010022017	CNP1	14.8714	1.53816	0.407562	9.34e-06	0.00021228	1	76898722	76900455	UP	known
ENSGALG00010022038	GAPDH	13460.8	0.971382	0.208177	8.62e-07	2.58e-05	1	76900598	76906236	UP	known
ENSGALG00010022066	DAD1	102.599	-0.830384	0.194853	7.61e-06	0.000176734	27	112040	114902	DOWN	known
ENSGALG00010022076	YWHAB	90.5355	-0.735642	0.203167	0.000128406	0.00212568	20	5585367	5598361	DOWN	known
ENSGALG00010022125	CBFA2T2	7.87637	2.23391	0.608958	6.9e-06	0.000162573	20	2545945	2600231	UP	known
ENSGALG00010022148	TALDO1	116.108	-0.57506	0.18134	0.000813465	0.00986146	5	670509	676256	DOWN	known
ENSGALG00010022154	CPN1	1344	0.641555	0.144359	3.74e-06	9.5e-05	6	22829710	22836441	UP	known
ENSGALG00010022171	FOXP1	92.564	1.03897	0.242973	3.19e-06	8.26e-05	12	16090592	16432202	UP	known
ENSGALG00010022173	RPL23	1180.56	0.876553	0.0639174	2.4e-43	1.55e-40	27	4033423	4035482	UP	known
ENSGALG00010022216	ROMO1	734.236	1.26815	0.129626	1.95e-23	4.96e-21	20	1370276	1373106	UP	known
ENSGALG00010022218	TUB4A	28.9375	1.09699	0.352943	0.000244646	0.00364773	7	21829055	21832964	UP	known
ENSGALG00010022226	FBRSL1	64.242	0.893664	0.1992	1.49e-06	4.2e-05	15	1576575	1993809	UP	known
ENSGALG00010022234	COX15	57.87	0.708434	0.218916	0.000391754	0.00540489	6	22890734	22896237	UP	known
ENSGALG00010022241	POLR2C	90.8092	0.620549	0.175515	0.00016094	0.00256357	11	545755	554536	UP	known
ENSGALG00010022266	COA3	138.447	0.834508	0.268026	0.000448502	0.00604568	27	5049210	5049831	UP	known
ENSGALG00010022269	CNTD1	2.70828	7.8564	3.15192	3.49e-05	0.000685154	27	5049990	5054537	UP	known
ENSGALG00010022340	GFOD2	11.6516	-2.13653	0.736138	0.000749851	0.00921258	11	575585	582532	DOWN	known
ENSGALG00010022395	PTGES3L	170.483	1.1937	0.211791	2.38e-09	1.27e-07	27	5091344	5093731	UP	known
ENSGALG00010022401	LCAT	395.403	-0.601802	0.112134	3.94e-08	1.61e-06	11	1061123	1068084	DOWN	known
ENSGALG00010022429	ADK	205.262	-0.777695	0.243492	0.000488369	0.00641731	6	15879191	16152335	DOWN	known
ENSGALG00010022517	HNRNPA1	254.003	-0.437914	0.12679	0.000387825	0.00538678	34	761809	768238	DOWN	known
ENSGALG00010022521	RTF1	129.382	1.50979	0.140095	3.75e-28	1.29e-25	5	24112463	24140886	UP	known
ENSGALG00010022583	FKBP11	237.421	1.25	0.302301	4.75e-06	0.000117712	34	29651	33245	UP	known
ENSGALG00010022660	METAP1D	32.2699	1.27547	0.273388	3.03e-07	9.98e-06	7	17466623	17509099	UP	known
ENSGALG00010022689	MPL	13.9564	2.74511	0.509663	1.73e-09	9.56e-08	8	19361455	19365614	UP	known
ENSGALG00010022734	ATP5G2	594.029	0.863021	0.13652	7.14e-11	4.95e-09	34	965791	967853	UP	known
ENSGALG00010022923	CD63	790.152	0.831991	0.138009	5.06e-10	3.05e-08	34	1810588	1813746	UP	known
ENSGALG00010022931	RDH5	31.1649	1.59937	0.295532	4.77e-09	2.28e-07	34	1813371	1817309	UP	known
ENSGALG00010023054	AQP9	135.942	-0.569769	0.165099	0.000311054	0.00443592	10	7072525	7118412	DOWN	known
ENSGALG00010023057	PAFAH1B2	95.4479	0.835989	0.164779	9.4e-08	3.57e-06	24	5243386	5252925	UP	known
ENSGALG00010023058	PPARA	7.15319	-4.05457	2.15389	0.00019728	0.00306344	1	71319312	71353475	DOWN	known
ENSGALG00010023064	ATG13	61.8714	-1.01604	0.264867	3.77e-05	0.000726074	5	23014062	23043047	DOWN	known
ENSGALG00010023066	TLR21	154.188	4.05573	0.182477	5e-111	1.37e-107	11	308806	338833	UP	known
ENSGALG00010023080	MCRS1	168.627	0.662235	0.180681	0.000101893	0.00173392	34	1835194	1838644	UP	known
ENSGALG00010023091	TMBIM6	371.47	-0.702121	0.164484	7.68e-06	0.000177993	34	111263	116783	DOWN	known
ENSGALG00010023102	RNF10	36.9482	-1.01697	0.340638	0.000817095	0.0098836	15	9262462	9274456	DOWN	known
ENSGALG00010023115	RPLP2	1035.97	1.09958	0.106878	2.11e-25	5.93e-23	5	15377226	15382263	UP	known
ENSGALG00010023136	MDK	45.2624	0.921793	0.24566	3.33e-05	0.000661588	5	23180341	23182988	UP	known
ENSGALG00010023140	CCAR1	164.531	1.18776	0.275468	2.47e-06	6.54e-05	6	11489673	11515629	UP	known
ENSGALG00010023166	KDM2A	15.8798	1.15683	0.40565	0.000407382	0.00558062	5	87247	120666	UP	known
ENSGALG00010023175	GRK2	18.5733	1.063	0.388106	0.000695038	0.00862618	5	121845	127414	UP	known
ENSGALG00010023205	DNAJC17	54.0757	-1.01501	0.313385	0.000276086	0.00403795	5	1190261	1208640	DOWN	known
ENSGALG00010023213	FUK	25.0618	1.20587	0.326272	2.38e-05	0.000491328	11	1787222	1794572	UP	known
ENSGALG00010023218	SSH3	57.1034	1.20968	0.242666	7.73e-08	2.98e-06	5	132219	136460	UP	known
ENSGALG00010023262	POLD4	318.134	2.05282	0.297415	4e-13	3.75e-11	5	136623	137476	UP	known
ENSGALG00010023273	HDAC7	18.8641	1.05963	0.364216	0.000438201	0.00594337	34	542160	582725	UP	known
ENSGALG00010023281	B2M	73.6301	-1.09599	0.281001	2.14e-05	0.000443365	10	1355762	1358710	DOWN	known
ENSGALG00010023317	RAPGEF3	22.3038	1.5575	0.362132	9.12e-07	2.71e-05	34	622512	635457	UP	known
ENSGALG00010023320	PTMS	155.552	-1.10503	0.217054	8.28e-08	3.17e-06	1	77127874	77131346	DOWN	known
ENSGALG00010023334	RPS17	2615.79	1.36114	0.281953	1.85e-07	6.45e-06	10	1362214	1365023	UP	known
ENSGALG00010023380	USP5	77.6913	1.04593	0.21157	1.25e-07	4.56e-06	1	77208195	77223399	UP	known
ENSGALG00010023411	ADPRHL	72.4816	1.38779	0.199704	2.92e-13	2.85e-11	34	3400156	3406974	UP	known
ENSGALG00010023447	C12orf57	1197.55	1.80473	0.277816	7.86e-12	6.03e-10	1	77274698	77275873	UP	known
ENSGALG00010023487	GRN	891.096	1.33972	0.308697	1.85e-06	5.12e-05	27	1206469	1212622	UP	known
ENSGALG00010023490	PHB2	107.328	-0.698816	0.190929	0.000112814	0.00189331	1	77297718	77304001	DOWN	known
ENSGALG00010023593	CSK	46.436	1.31472	0.232574	1.41e-09	8.06e-08	10	2452724	2462454	UP	known
ENSGALG00010023597	MOGAT1	324.466	-0.764326	0.23167	0.000279307	0.00406497	9	7695357	7719580	DOWN	known
ENSGALG00010023623	OSBPL6	5.84662	1.81754	0.671148	0.000267498	0.00393926	7	15056920	15141352	UP	known
ENSGALG00010023807	MRPL10	161.015	1.01831	0.340171	0.000489587	0.00642561	27	3728715	3730744	UP	known
ENSGALG00010023836	NDUFS3	188.526	-1.02961	0.244971	5.31e-06	0.000129107	5	22320395	22331675	DOWN	known
ENSGALG00010023837	STT3A	152.912	-0.910569	0.176148	7.09e-08	2.79e-06	24	435355	443125	DOWN	known
ENSGALG00010023857	ACBD4	138.981	1.49362	0.262434	1.56e-09	8.75e-08	27	980727	986093	UP	known
ENSGALG00010023871	UQCRFS1	271.553	-0.682037	0.192028	0.000149068	0.0024024	11	7758164	7763628	DOWN	known
ENSGALG00010023880	PCLAF	80.8729	0.893446	0.274366	0.000277736	0.00404749	10	1243268	1244028	UP	known
ENSGALG00010023909	FOXRED1	504.857	1.3007	0.253757	3.93e-08	1.61e-06	24	450734	453705	UP	known
ENSGALG00010023927	KPNB1	273.849	0.907388	0.193426	6.17e-07	1.9e-05	27	3771272	3792649	UP	known
ENSGALG00010023937	XBP1	35.998	-1.07746	0.351068	0.00059066	0.00756709	15	7720791	7724397	DOWN	known
ENSGALG00010024010	NPEPPS	236.709	0.651138	0.127059	1.15e-07	4.26e-06	27	3772918	3823859	UP	known
ENSGALG00010024081	CARS	45.4457	1.23918	0.25638	1.59e-07	5.59e-06	5	12676084	12711966	UP	known
ENSGALG00010024144	HNRNPA3	162.631	-0.728395	0.184339	3.42e-05	0.000674371	7	15445467	15463216	DOWN	known
ENSGALG00010024205	ANKRD13D	24.7259	1.04509	0.350266	0.000373707	0.00522379	5	127584	132342	UP	known
ENSGALG00010024229	TTC36	1126.82	1.24937	0.313771	9.49e-06	0.000215338	24	4394830	4398959	UP	known
ENSGALG00010024240	WDR61	6.7277	-3.93525	2.13359	0.000255032	0.00378199	10	3731421	3761774	DOWN	known
ENSGALG00010024250	AP2A2	31.4592	-1.32713	0.4399	0.000470627	0.00625923	5	14678149	14740039	DOWN	known
ENSGALG00010024259	ATP5L	1504.27	1.52663	0.279609	5.18e-09	2.46e-07	24	4449076	4452805	UP	known
ENSGALG00010024266	WISP2	4.44961	1.89258	0.868692	0.000736102	0.0090844	20	5684210	5689559	UP	known
ENSGALG00010024400	KCNA1	68.9246	4.8961	0.236972	9.63e-96	2.11e-92	1	73911818	74027870	UP	known
ENSGALG00010024406	NUDT21	28.1732	-1.27965	0.429919	0.000674733	0.00842187	11	2176563	2183542	DOWN	known
ENSGALG00010024410	C12orf10	55.1602	1.0774	0.211387	4.92e-08	1.99e-06	34	1095715	1098405	UP	known
ENSGALG00010024427	C22orf39	91.8514	1.14298	0.346972	0.000126544	0.00210121	15	685529	686845	UP	known
ENSGALG00010024441	SAA	66.8097	-1.75445	0.358517	1.33e-07	4.84e-06	5	12095947	12102076	DOWN	known
ENSGALG00010024462	ZBTB32	6.40046	2.32949	0.663181	1.3e-05	0.000285599	24	4523332	4595856	UP	known
ENSGALG00010024493	JAK1	69.6322	-0.852609	0.240727	0.000142048	0.00231663	8	27885691	27938589	DOWN	known
ENSGALG00010024513	SPTY2D1	43.1102	1.55324	0.376042	2.3e-06	6.19e-05	5	12197333	12213253	UP	known
ENSGALG00010024552	CD81	452.952	-1.038	0.131689	6.08e-16	8.13e-14	5	13230313	13253912	DOWN	known
ENSGALG00010024558	PFDN5	599.294	1.19029	0.380057	0.000241066	0.00360908	34	1184988	1187690	UP	known
ENSGALG00010024580	IGF2	65.2058	1.3465	0.232917	7.19e-10	4.24e-08	5	13375704	13390733	UP	known
ENSGALG00010024592	COMT	73.3021	-0.766442	0.242529	0.000602109	0.00767269	15	1058340	1089352	DOWN	known
ENSGALG00010024634	TNS2	67.6541	1.02158	0.232046	1.93e-06	5.34e-05	34	1240496	1251685	UP	known
ENSGALG00010024646	RORA	3.92575	2.45123	0.856044	0.000184472	0.00288804	10	4676286	5057364	UP	known
ENSGALG00010024686	CMPK1	15.9019	-1.88221	0.615987	0.000474661	0.00628997	8	21627789	21640553	DOWN	known
ENSGALG00010024697	IGF2BP1	54.8282	1.38099	0.351584	8.4e-06	0.000192502	27	3255917	3283321	UP	known
ENSGALG00010024717	TF	26722.8	0.887081	0.163539	1.88e-08	8.16e-07	9	4254981	4265744	UP	known
ENSGALG00010024718	TMEM167B	106.333	1.62953	0.212867	1.73e-15	2.21e-13	26	1180947	1184626	UP	known
ENSGALG00010024720	BUD13	19.0756	1.11373	0.359502	0.000224974	0.00342429	24	5131110	5155045	UP	known
ENSGALG00010024759	APOC3	12483.9	1.92562	0.232405	1.52e-17	2.45e-15	24	5164909	5165865	UP	known
ENSGALG00010024773	APOA1	21185.1	1.5227	0.296808	4.21e-08	1.71e-06	24	5166291	5168282	UP	known
ENSGALG00010024792	BZW1	142.017	-0.673207	0.166758	2.68e-05	0.000544983	7	10899492	10911905	DOWN	known
ENSGALG00010024793	FKBP4	41.6365	-1.04662	0.338665	0.000532401	0.00691301	1	75684242	75723680	DOWN	known
ENSGALG00010024809	KANSL1	21.1246	0.9875	0.355415	0.000739656	0.00911798	27	2523989	2593534	UP	known
ENSGALG00010024816	NFIA	74.6683	1.38195	0.317881	1.92e-06	5.31e-05	8	26637864	26965381	UP	known
ENSGALG00010024822	RPS26	2414.97	1.42754	0.261944	6.72e-09	3.12e-07	34	1371694	1373113	UP	known
ENSGALG00010024829	ERBB3	86.3316	0.684901	0.209838	0.000365568	0.0051231	34	1373721	1390651	UP	known
ENSGALG00010024847	PPIL1	143.9	1.4413	0.251165	9.16e-10	5.28e-08	26	1225225	1226977	UP	known
ENSGALG00010024870	TPD52L2	75.3566	0.716657	0.202059	0.000132319	0.00218268	20	9878328	9894470	UP	known
ENSGALG00010024885	SLC4A1	54.169	1.29683	0.401601	0.000132447	0.00218268	27	2649794	2667228	UP	known
ENSGALG00010024910	UBTF	17.4654	-2.19415	0.697012	0.000443294	0.00600405	27	2670728	2685791	DOWN	known
ENSGALG00010024918	ATG4B	5.98204	-3.66665	2.1014	0.00048663	0.00640984	9	4446208	4466337	DOWN	known
ENSGALG00010024961	LSM12	79.052	0.663088	0.189068	0.00015775	0.00252376	27	2690368	2696712	UP	known
ENSGALG00010024965	STAT2	20.216	1.33536	0.378254	3.64e-05	0.000707587	34	1496224	1501901	UP	known
ENSGALG00010024983	APOF	403.583	1.54688	0.428464	2.98e-05	0.000598947	34	1502320	1503473	UP	known
ENSGALG00010025092	COL1A1	245.38	1.29825	0.214069	1.97e-10	1.28e-08	27	2738241	2755487	UP	known
ENSGALG00010025103	GSK3A	180.844	3.28251	0.126938	6.59e-149	7.22e-145	1	80021490	80159678	UP	known
ENSGALG00010025131	SUMO1	84.543	-0.884028	0.229906	3.69e-05	0.000715039	7	11379567	11394369	DOWN	known
ENSGALG00010025157	NOP58	74.046	1.09617	0.184597	3.88e-10	2.37e-08	7	11392212	11419001	UP	known
ENSGALG00010025167	PTGES3	72.7212	-0.854926	0.261442	0.000371562	0.00520044	34	1543054	1550534	DOWN	known
ENSGALG00010025280	HSPB11	43.093	1.33106	0.394655	0.000105034	0.00178184	8	24797266	24801280	UP	known
ENSGALG00010025313	DIO1	53.4685	-1.11161	0.292327	3.9e-05	0.000746704	8	24792857	24799077	DOWN	known
ENSGALG00010025359	CDCP2	2.30617	3.05644	1.25203	0.000607691	0.00773482	8	24831404	24840318	UP	known
ENSGALG00010025368	LRP1	149.018	-1.17957	0.287706	5.3e-06	0.000128955	34	1615997	1684411	DOWN	known
ENSGALG00010025520	ACOT11	63.5748	1.0881	0.272961	1.19e-05	0.000264916	8	24916587	24926407	UP	known
ENSGALG00010025553	UBE2G2	80.9198	0.861707	0.2026	4.45e-06	0.000111653	9	4824528	4842021	UP	known
ENSGALG00010025571	SRSF3	42.8886	-1.51447	0.360219	5.95e-06	0.000143108	26	1620509	1626436	DOWN	known
ENSGALG00010025590	HRAS	222.771	0.56678	0.171361	0.00044719	0.00603541	5	15610304	15638249	UP	known
ENSGALG00010025592	HSPA8	219.531	-0.79198	0.179772	2.89e-06	7.57e-05	24	3128424	3134200	DOWN	known
ENSGALG00010025642	RPS8	2365.63	0.68301	0.16275	1.12e-05	0.000248478	8	20454869	20460159	UP	known
ENSGALG00010025745	COX14	68.374	2.10403	0.220687	2.03e-22	4.62e-20	34	451482	451640	UP	known
ENSGALG00010025832	ENKD1	8.92779	2.22267	0.523639	7.8e-07	2.36e-05	11	582137	590048	UP	known
ENSGALG00010025886	ALDH2	453.268	-0.989394	0.219446	1.33e-06	3.79e-05	15	6223692	6232813	DOWN	known
ENSGALG00010025905	CPT1A	65.0498	-1.1427	0.341108	0.000159639	0.00254656	5	16197968	16234024	DOWN	known
ENSGALG00010025933	SKIV2L	84.0079	0.898248	0.18151	1.52e-07	5.44e-06	26	536546	547315	UP	known
ENSGALG00010025963	OAF	56.1299	-1.20577	0.339129	8.01e-05	0.00141191	24	3889057	3899855	DOWN	known
ENSGALG00010025984	NDUFS1	119.416	-0.744836	0.178038	1.22e-05	0.000268607	7	12193307	12208706	DOWN	known
ENSGALG00010025985	CHCHD10	481.858	1.05043	0.129936	1.03e-16	1.48e-14	15	7973562	7974798	UP	known
ENSGALG00010026002	FTH1	11166.7	0.637737	0.154804	1.37e-05	0.000300141	5	16382075	16387054	UP	known
ENSGALG00010026010	ZSWIM5	48.3412	1.14628	0.251485	7.02e-07	2.14e-05	8	20631537	20713333	UP	known
ENSGALG00010026066	SELENOP2	5184.75	1.25756	0.180323	4.44e-13	4.13e-11	8	20715856	20718215	UP	known
ENSGALG00010026093	TOE1	17.9097	1.27796	0.411954	0.000201256	0.00310855	8	20725912	20732360	UP	known
ENSGALG00010026094	C6orf106	95.5909	-0.732447	0.21065	0.000210755	0.00323774	26	4352524	4384393	DOWN	known
ENSGALG00010026097	ARF1	78.629	-0.738665	0.229468	0.000519973	0.00677572	2	2386442	2398441	DOWN	known
ENSGALG00010026121	GSTT1L	37.8863	-1.53525	0.421503	5.3e-05	0.000971154	15	8106157	8111548	DOWN	known
ENSGALG00010026122	NEUROD2	1.95126	3.12508	1.23329	0.000310255	0.00443592	27	4179356	4183771	UP	known
ENSGALG00010026132	DDTL	244.907	-1.04032	0.283048	5.1e-05	0.000937287	15	8127420	8129837	DOWN	known
ENSGALG00010026148	RPS10	1520.13	0.749184	0.133954	7.68e-09	3.55e-07	26	4417262	4422745	UP	known
ENSGALG00010026149	LASP1	144.891	0.625662	0.193215	0.000538661	0.00698602	27	4037082	4057075	UP	known
ENSGALG00010026166	WNT9A	28.9415	1.25897	0.300644	3.38e-06	8.7e-05	2	2603275	2656837	UP	known
ENSGALG00010026205	A2ML4	257.013	-0.885954	0.194195	1.21e-06	3.49e-05	27	1334444	1345134	DOWN	known
ENSGALG00010026232	PSMC5	180.572	0.594572	0.161264	0.000100397	0.00171378	27	1352641	1356833	UP	known
ENSGALG00010026325	TMEM69	6.79556	-3.95165	2.13519	0.000244019	0.00364333	8	20910007	20913400	DOWN	known
ENSGALG00010026344	TIMM10	500.983	1.78413	0.214078	6.76e-18	1.19e-15	5	16566002	16567555	UP	known
ENSGALG00010026346	FZD2	55.8605	1.08839	0.371016	0.000564302	0.00728408	27	1134649	1136990	UP	known
ENSGALG00010026438	TOMM6	678.929	0.905163	0.163155	4.43e-09	2.15e-07	26	5026438	5028049	UP	known
ENSGALG00010026443	UPB1	125.452	-1.14817	0.184874	1.34e-10	9.02e-09	15	8447267	8469306	DOWN	known
ENSGALG00010026874	TEAD3	4.44361	2.10691	0.783899	0.000212009	0.00324952	26	81633	102570	UP	known
ENSGALG00010026907	UBA7	73.3273	1.40007	0.211411	3.28e-12	2.71e-10	12	2593594	2600231	UP	known
ENSGALG00010027036	NUCKS1	397.947	1.3678	0.12254	9.24e-30	3.62e-27	26	2297595	2312878	UP	known
ENSGALG00010027131	UBA52	994.343	0.687001	0.199337	0.000213216	0.00326345	28	4333524	4335261	UP	known
ENSGALG00010027148	ELL	79.041	0.782866	0.224159	0.000115781	0.00194013	28	4343606	4377729	UP	known
ENSGALG00010027149	C1orf116	326.134	0.794843	0.174095	1.38e-06	3.91e-05	26	2640971	2646622	UP	known
ENSGALG00010027151	C19orf70	520.964	1.02535	0.281455	4.84e-05	0.000899842	28	1755276	1757996	UP	known
ENSGALG00010027159	TMUB1	239.798	0.922142	0.304826	0.000542319	0.00702514	2	293549	295672	UP	known
ENSGALG00010027169	ABCB8	489.399	1.61356	0.242721	3.08e-12	2.56e-10	2	327288	333485	UP	known
ENSGALG00010027176	SAFB2	234.741	1.90926	0.108422	9.41e-71	1.03e-67	28	1772968	1787150	UP	known
ENSGALG00010027200	G0S2	183.371	0.896822	0.30276	0.000668779	0.00835707	26	3176406	3177333	UP	known
ENSGALG00010027202	CHAF1A	56.7176	1.94597	0.276078	1.55e-13	1.57e-11	28	2931938	2957931	UP	known
ENSGALG00010027221	LRRC61	195.918	1.29492	0.238835	7.71e-09	3.55e-07	2	446444	451571	UP	known
ENSGALG00010027224	RARRES2	2681.1	1.00108	0.237263	5.66e-06	0.000136612	2	446626	448551	UP	known
ENSGALG00010027227	ZNF467	70.3321	1.16502	0.233735	7.6e-08	2.94e-06	2	451579	454969	UP	known
ENSGALG00010027283	RAB7A	76.9198	-1.09338	0.236875	1.1e-06	3.21e-05	12	9316707	9335477	DOWN	known
ENSGALG00010027291	MST1	605.886	0.781403	0.0771343	1.58e-24	4.21e-22	12	2645278	2649379	UP	known
ENSGALG00010027292	KDM4B	5.80243	-3.53015	2.12837	0.000821955	0.00992049	28	5198019	5275512	DOWN	known
ENSGALG00010027299	PGPEP1	46.4087	-1.25784	0.341297	5.06e-05	0.000932819	28	4403874	4416654	DOWN	known
ENSGALG00010027307	JUND	168.331	0.99335	0.132811	1.28e-14	1.46e-12	28	4423174	4425178	UP	known
ENSGALG00010027314	PDE4C	2.00726	2.67252	1.25862	0.000795976	0.00969033	28	4430284	4437243	UP	known
ENSGALG00010027321	IFI30	108.772	1.48123	0.185846	9.11e-17	1.33e-14	28	4444265	4446884	UP	known
ENSGALG00010027332	HDGF	1736.79	1.5097	0.0925991	7.41e-61	6.76e-58	25	1042556	1049085	UP	known
ENSGALG00010027359	JTB	1053.4	1.50296	0.362949	3.65e-06	9.32e-05	25	1848650	1852076	UP	known
ENSGALG00010027361	FANCD2	310.085	0.963926	0.299228	0.000258332	0.00381544	12	2941992	2989525	UP	known
ENSGALG00010027362	RPS27	1602.45	1.7496	0.163505	9.41e-28	3.03e-25	25	1852035	1853177	UP	known
ENSGALG00010027380	GPX1	566.875	1.0629	0.214469	1.39e-07	5.04e-06	12	3029085	3031471	UP	known
ENSGALG00010027397	RFX5	33.8793	1.45115	0.270713	6.52e-09	3.06e-07	25	2693379	2697220	UP	known
ENSGALG00010027448	ADAMTSL5	16.4839	1.694	0.416507	2.33e-06	6.26e-05	28	3676497	3681163	UP	known
ENSGALG00010027528	APOA2	7307.8	2.19005	0.236313	1.73e-21	3.88e-19	25	2498977	2499393	UP	known
ENSGALG00010027548	PCBP4	629.629	1.38387	0.29195	2.72e-07	9.08e-06	12	3318027	3324617	UP	known
ENSGALG00010027571	RBM10	51.7587	-0.97502	0.289171	0.000225738	0.00342542	12	3331042	3346450	DOWN	known
ENSGALG00010027577	ADORA3	2.98458	5.7395	1.74973	9.6e-06	0.000217131	26	3263333	3266017	UP	known
ENSGALG00010027592	MAP1S	46.2357	1.26204	0.262376	2.1e-07	7.18e-06	28	3749662	3757572	UP	known
ENSGALG00010027595	GNAT1	28.0357	1.12305	0.297269	2.13e-05	0.000443137	12	3375165	3378685	UP	known
ENSGALG00010027609	RPL36	810.842	0.935162	0.193206	2.78e-07	9.22e-06	28	1088280	1266786	UP	known
ENSGALG00010027634	OASL	36.9367	-6.97332	2.76517	2.65e-06	6.98e-05	12	3411597	3413953	DOWN	known
ENSGALG00010027733	RPL35	1104.86	1.25406	0.113475	3.85e-29	1.41e-26	17	10131955	10135058	UP	known
ENSGALG00010027838	FUT6	4.03786	2.84059	0.849761	2.9e-05	0.00058529	28	1937936	1962148	UP	known
ENSGALG00010027870	HAX1	86.4513	0.963131	0.222786	3.33e-06	8.57e-05	25	1920458	1922893	UP	known
ENSGALG00010027875	WNT5A	12.8983	1.80205	0.446299	2.45e-06	6.53e-05	12	8082571	8096389	UP	known
ENSGALG00010027892	SHE	302.372	0.59603	0.178296	0.00039724	0.00545533	25	1943489	1949565	UP	known
ENSGALG00010027899	PMVK	180.394	0.896498	0.156983	2.52e-09	1.33e-07	25	2009560	2013175	UP	known
ENSGALG00010027903	NDUFA8	154.058	-0.595358	0.150035	3.86e-05	0.000740007	17	9306931	9314402	DOWN	known
ENSGALG00010027908	PBXIP1	108.919	0.76745	0.2051	5.82e-05	0.0010553	25	2013306	2017184	UP	known
ENSGALG00010027918	CSNK1G2	96.7598	1.62009	0.16968	8.09e-23	1.93e-20	28	2582368	2590261	UP	known
ENSGALG00010027931	ABHD17A	72.3717	1.07244	0.193296	4.19e-09	2.07e-07	28	2654732	2660097	UP	known
ENSGALG00010027937	ALAD	295.874	0.687012	0.196055	0.000163127	0.00259045	17	2120135	2127044	UP	known
ENSGALG00010027950	CDC26	182.098	0.924144	0.169492	1.05e-08	4.74e-07	17	2150475	2154862	UP	known
ENSGALG00010027987	TMEM141	177.645	1.01376	0.134226	7.99e-15	9.42e-13	17	1085814	1089150	UP	known
ENSGALG00010027996	GPX4	2981.06	1.31383	0.267086	1.22e-07	4.45e-06	28	3370731	3372269	UP	known
ENSGALG00010028019	RPL29	1251.63	1.44951	0.25423	1.44e-09	8.13e-08	12	634371	637271	UP	known
ENSGALG00010028020	CCDC189	39.9595	0.868243	0.285424	0.000455527	0.0061178	17	916776	920832	UP	known
ENSGALG00010028021	ATP5D	912.719	0.766848	0.150123	1.05e-07	3.92e-06	28	3471615	3473861	UP	known
ENSGALG00010028022	DEDD	35.2113	1.18294	0.313171	1.66e-05	0.000352695	25	2850243	2859197	UP	known
ENSGALG00010028039	STAB1	345.118	1.38478	0.195566	1.53e-13	1.56e-11	12	689207	741796	UP	known
ENSGALG00010028047	THEM4	57.9597	1.2585	0.306712	4.94e-06	0.000121569	25	2938214	2940774	UP	known
ENSGALG00010028048	S100A10	68.6601	0.959078	0.194892	1.59e-07	5.59e-06	25	2941685	2944815	UP	known
ENSGALG00010028054	RPS15	2503.52	1.53917	0.189993	5.96e-17	8.95e-15	28	3645071	3647657	UP	known
ENSGALG00010028071	DPM2	45.1608	0.779216	0.23455	0.000235281	0.00353696	17	5540715	5544249	UP	known
ENSGALG00010028078	LAMTOR2	1186.67	1.81247	0.332253	4.23e-09	2.08e-07	25	397884	402633	UP	known
ENSGALG00010028098	RFT1	9.65008	1.56659	0.548305	0.000233056	0.00351798	12	1303111	1314147	UP	known
ENSGALG00010028110	COQ4	293.435	0.938366	0.134041	5.21e-13	4.8e-11	17	5657966	5662417	UP	known
ENSGALG00010028116	HYAL1	33.8737	0.815466	0.273859	0.0006376	0.00805007	12	1511676	1514571	UP	known
ENSGALG00010028123	RASSF1	59.4024	1.32605	0.329077	5.04e-06	0.000123497	12	1523951	1528056	UP	known
ENSGALG00010028127	MFSD12	17.4704	1.1119	0.384946	0.000414131	0.00566599	28	1472749	1479525	UP	known
ENSGALG00010028153	MANF	819.508	1.31013	0.192123	1.23e-12	1.07e-10	12	2320934	2324743	UP	known
ENSGALG00010028165	NFIC	91.0293	1.59438	0.235056	1.49e-12	1.29e-10	28	1520471	1561230	UP	known
ENSGALG00010028196	CHCHD6	75.9808	-0.693037	0.217663	0.000644228	0.00811506	12	9949924	10052640	DOWN	known
ENSGALG00010028232	C9orf69	12.9568	-2.52746	0.648047	1.38e-05	0.000301527	17	8694625	8704397	DOWN	known
ENSGALG00010028314	MEF2D	27.4731	1.87107	0.311989	1.19e-10	8.06e-09	25	869727	922745	UP	known
ENSGALG00010028339	BCAN	2.85941	5.8225	1.64724	3.09e-06	8.02e-05	25	993644	1012148	UP	known
ENSGALG00010028368	TIMM13	561.468	1.49914	0.393306	1.42e-05	0.000308903	28	1040919	1042291	UP	known
ENSGALG00010028374	FDPS	73.1759	0.791609	0.209283	4.21e-05	0.000798573	25	2115324	2119021	UP	known
ENSGALG00010028425	DAP3	136.059	0.601149	0.153993	3.84e-05	0.000737769	25	2168339	2176696	UP	known
ENSGALG00010028434	COL5A1	187.412	1.73543	0.146154	1.12e-33	5.34e-31	17	8041836	8170255	UP	known
ENSGALG00010028440	PSMB7	149.73	-0.971396	0.159738	3.67e-10	2.27e-08	17	9980205	10002469	DOWN	known
ENSGALG00010028442	CHTOP	127.976	0.606037	0.173665	0.000225716	0.00342542	25	1739934	1745956	UP	known
ENSGALG00010028454	C8G	268.734	0.676525	0.110126	3.16e-10	1.97e-08	17	1188660	1193007	UP	known
ENSGALG00010028459	MCL1	166.557	0.495404	0.134733	0.000126025	0.00209894	25	2255543	2261271	UP	known
ENSGALG00010028462	EDF1	153.805	-0.886451	0.192528	1.41e-06	3.99e-05	17	1225878	1229365	DOWN	known
ENSGALG00010028463	RPS28	3695.22	2.52764	0.292644	4.75e-19	8.98e-17	28	1298940	1301247	UP	known
ENSGALG00010028466	MAMDC4	93.9022	0.629614	0.179733	0.000180784	0.00283436	17	1230499	1240608	UP	known
ENSGALG00010028503	NDOR1	21.4849	1.21145	0.344867	4.4e-05	0.000829499	17	1625886	1643026	UP	known
ENSGALG00010028512	NDUFA13	803.855	1.12294	0.331283	0.000107996	0.00182361	28	3898960	3900518	UP	known
ENSGALG00010028517	RNF208	65.0906	1.1037	0.330579	0.000103357	0.00175612	17	1647726	1653240	UP	known
ENSGALG00010028586	BABAM1	457.206	1.44337	0.273493	1.47e-08	6.52e-07	28	3826247	3833015	UP	known
ENSGALG00010028609	MRPS21	258.156	0.995168	0.239077	6.05e-06	0.000144718	25	2305740	2308372	UP	known
ENSGALG00010028613	CIART	10.7695	2.53959	0.512797	2.01e-08	8.65e-07	25	2308083	2310979	UP	known
ENSGALG00010028746	MYDGF	5.64725	-3.53147	2.08853	0.000665286	0.00834196	28	5381123	5384831	DOWN	known
ENSGALG00010028751	EHMT1	48.9063	0.9688	0.229209	3.98e-06	0.000100604	17	2660207	2757316	UP	known
ENSGALG00010028760	SSR2	525.852	0.520996	0.113356	2.27e-06	6.14e-05	25	2541307	2548889	UP	known
ENSGALG00010028859	SURF1	6.41288	-3.82373	2.12128	0.000336432	0.00475736	17	7475221	7479797	DOWN	known
ENSGALG00010028875	DUSP23	352.634	1.1404	0.255396	1.31e-06	3.76e-05	25	2430964	2433333	UP	known
ENSGALG00010028914	TLR4	3.07395	2.67	1.20757	0.000467145	0.00622803	17	4245577	4251238	UP	known
ENSGALG00010028917	NR6A1	16.2967	2.59407	0.379913	3.9e-13	3.68e-11	17	10059970	10121692	UP	known
ENSGALG00010029183	ZNF606	17.3297	-2.64786	0.656458	9.61e-06	0.000217131	18	647737	674097	DOWN	known
ENSGALG00010029199	APPBP2	17.7439	-1.3639	0.442727	0.000432582	0.00587443	19	8463497	8486656	DOWN	known
ENSGALG00010029207	SPAG5	60.6318	0.782272	0.258654	0.00071249	0.0088228	19	6226823	6233860	UP	known
ENSGALG00010029213	APOH	813.476	-0.588037	0.0788727	3.41e-14	3.77e-12	18	8074639	8081362	DOWN	known
ENSGALG00010029218	RPL23A	1042.86	0.998946	0.216099	7.93e-07	2.39e-05	19	6286719	6289428	UP	known
ENSGALG00010029223	NME2	1451.46	1.10357	0.150491	4.24e-14	4.65e-12	18	5687849	5691400	UP	known
ENSGALG00010029244	HLF	99.5105	0.869795	0.214954	1.34e-05	0.000293647	18	6539807	6570493	UP	known
ENSGALG00010029248	C1QBP	186.085	-0.644445	0.163567	3.93e-05	0.000749921	19	3915262	3918175	DOWN	known
ENSGALG00010029266	CANT1	20.3363	1.01258	0.352657	0.000565414	0.00728984	18	10384465	10394002	UP	known
ENSGALG00010029270	TIMP2	98.7952	1.13098	0.172212	7.77e-12	6e-10	18	10395986	10403847	UP	known
ENSGALG00010029280	USP36	44.06	1.14941	0.258865	1.34e-06	3.8e-05	18	10404490	10412570	UP	known
ENSGALG00010029324	BCAS3	13.8585	1.36566	0.49201	0.000337466	0.00476584	19	8132935	8435658	UP	known
ENSGALG00010029332	YWHAE	35.9478	-1.98918	0.443356	1.76e-06	4.9e-05	19	5669005	5688708	DOWN	known
ENSGALG00010029347	PRPF8	34.1966	-1.19142	0.383628	0.000456341	0.00612123	19	5829853	5848800	DOWN	known
ENSGALG00010029350	MRPL12	769.228	0.917432	0.207794	2.47e-06	6.54e-05	18	10524231	10527592	UP	known
ENSGALG00010029351	SLC25A10	201.802	0.629375	0.194552	0.000512151	0.00668971	18	10529093	10532955	UP	known
ENSGALG00010029357	ARHGDIA	116.74	-0.581388	0.174759	0.000481501	0.00635755	18	10564609	10568394	DOWN	known
ENSGALG00010029403	FAM20A	343.148	0.828285	0.0928875	1.52e-19	2.97e-17	18	8505469	8514995	UP	known
ENSGALG00010029410	VTN	7739.15	0.502927	0.119232	1.44e-05	0.000310628	19	6127711	6133472	UP	known
ENSGALG00010029495	RPL38	1063.09	1.71344	0.148124	4.82e-32	2.11e-29	18	9732995	9735803	UP	known
ENSGALG00010029504	GPR142	15.1614	1.26944	0.452751	0.00037513	0.00523701	18	9762590	9764570	UP	known
ENSGALG00010029527	NDUFAF8	136.149	1.34579	0.287168	2.93e-07	9.68e-06	18	9890008	9890619	UP	known
ENSGALG00010029528	TBL2	142.23	0.741676	0.164892	2.22e-06	6.03e-05	19	697636	701987	UP	known
ENSGALG00010029533	MLXIPL	34.1542	1.88045	0.266579	1.22e-13	1.26e-11	19	702127	717312	UP	known
ENSGALG00010029544	POM121C	14.8493	2.17184	0.400659	2.85e-09	1.46e-07	19	841953	852450	UP	known
ENSGALG00010029567	IFT20	69.2453	0.661506	0.195375	0.000273266	0.00400364	19	9786322	9788494	UP	known
ENSGALG00010029582	SCPEP1	33.6961	-1.62739	0.382847	4.7e-06	0.0001168	18	6916360	6939460	DOWN	known
ENSGALG00010029663	GUSB	34.9424	-1.37856	0.419846	0.000207159	0.00318856	19	5407587	5420022	DOWN	known
ENSGALG00010029676	FADS6	232.545	0.705363	0.111775	9.31e-11	6.33e-09	18	11158321	11164702	UP	known
ENSGALG00010029691	NUFIP2	64.5122	1.09696	0.203322	9.27e-09	4.22e-07	19	6435010	6467490	UP	known
ENSGALG00010029701	MRPS7	94.2996	0.815079	0.185845	2.85e-06	7.48e-05	18	11352187	11358511	UP	known
ENSGALG00010029703	MIF4GD	37.9421	-2.45928	0.459506	2.64e-08	1.12e-06	18	11356334	11365267	DOWN	known
ENSGALG00010029726	SEPTIN9	19.4571	-1.88606	0.580057	0.000290891	0.00420443	18	4363753	4468414	DOWN	known
ENSGALG00010029728	TNRC6C	11.2235	1.49641	0.47746	0.000101774	0.00173392	18	4599169	4686013	UP	known
ENSGALG00010029745	SHPK	42.6935	0.832612	0.253816	0.000230255	0.0034805	19	7137050	7145537	UP	known
ENSGALG00010029932	RASA4B	68.22	1.26815	0.190077	2.59e-12	2.18e-10	19	4654328	4661476	UP	known
ENSGALG00010029936	SERPINF2	328.514	-0.758953	0.14146	3.5e-08	1.46e-06	19	5880503	5889132	DOWN	known
ENSGALG00010029937	PMP22	52.551	1.32396	0.322193	4.81e-06	0.000118972	18	2940003	2953627	UP	known

## Sheet: Novel Significant DEGs
		Supplementary Table 2. List of significant novel DEGs
ensembl	symbol	baseMean	log2FoldChange	lfcSE	pvalue	padj	chromosome.scaffoldName	geneStart	geneEnd	regulation	novKno
ENSGALG00010000174	LOC107050692	19.0521	-1.79108	0.586029	0.000515401	0.00672414	MU179264.1	84192	109811	DOWN	novel
ENSGALG00010000247	LOC417013	173.991	-0.693092	0.159793	6.24e-06	0.000148885	15	10909951	10928710	DOWN	novel
ENSGALG00010000255	NA	369.449	0.960909	0.145221	8.61e-12	6.55e-10	JAENSK010000586.1	2576	6893	UP	novel
ENSGALG00010000313	NA	6.15983	-3.73226	2.11043	0.000423364	0.0057707	JAENSK010000532.1	43855	46968	DOWN	novel
ENSGALG00010000318	NA	27.1826	-1.97041	0.550773	7.16e-05	0.00127765	JAENSK010000532.1	46577	51896	DOWN	novel
ENSGALG00010000319	NA	23.1276	4.75677	0.42421	1.37e-30	5.76e-28	JAENSK010000641.1	3020	34841	UP	novel
ENSGALG00010000450	NA	15.8768	1.63307	0.411176	5.98e-06	0.000143384	JAENSK010000619.1	23760	30608	UP	novel
ENSGALG00010000659	LOC121109782	12.9235	3.25919	0.603767	2.53e-09	1.33e-07	2	80456782	80473215	UP	novel
ENSGALG00010000731	NA	4.99234	3.1883	0.716375	4.49e-07	1.43e-05	29	435029	439415	UP	novel
ENSGALG00010000817	LOC121108888	2028.9	1.24509	0.175624	2.21e-13	2.2e-11	MU179274.1	10271	15401	UP	novel
ENSGALG00010001165	LOC768709	162.824	0.979258	0.320789	0.000443771	0.00600405	Z	85603279	85609537	UP	novel
ENSGALG00010001271	NA	192.047	0.882356	0.167989	3.42e-08	1.43e-06	JAENSK010000484.1	7074	8233	UP	novel
ENSGALG00010001422	LOC107050649	506.469	0.979288	0.150484	1.52e-11	1.1e-09	JAENSK010000585.1	7811	11539	UP	novel
ENSGALG00010001532	NA	6.71723	2.05868	0.866752	0.000645301	0.00811924	3	81193760	81201121	UP	novel
ENSGALG00010001642	LOC121106941	353.378	0.777373	0.252789	0.000636232	0.00804206	16	2346594	2361147	UP	novel
ENSGALG00010001694	NA	25.4135	1.38281	0.355654	1.11e-05	0.000246972	16	2388834	2405016	UP	novel
ENSGALG00010002118	LOC121108905	149.063	1.00092	0.215158	6.89e-07	2.11e-05	MU179278.1	137606	140209	UP	novel
ENSGALG00010002378	NA	192.71	1.19349	0.236959	8.93e-08	3.4e-06	16	1631899	1635728	UP	novel
ENSGALG00010002425	LOC107050964	124.806	1.16919	0.280969	4.56e-06	0.00011386	30	1668	5859	UP	novel
ENSGALG00010002440	LOC107052453	6.83915	1.6684	0.636447	0.000392551	0.00540489	1	194062905	194064816	UP	novel
ENSGALG00010002667	NA	3900.45	0.989223	0.148193	5.75e-12	4.53e-10	4	49128598	49132152	UP	novel
ENSGALG00010003256	NA	5.81408	2.86438	1.09688	0.000419738	0.00573555	16	1133157	1134396	UP	novel
ENSGALG00010003902	LOC100857859	134.118	1.45184	0.308057	2.35e-07	7.91e-06	35	368186	374778	UP	novel
ENSGALG00010005414	NA	16.0198	2.27008	0.602997	1.44e-05	0.000310628	1	56535	61129	UP	novel
ENSGALG00010005585	LOC431250	1.80552	0.632072	1.49018	0.000296754	0.00425672	1	144552989	144560653	UP	novel
ENSGALG00010006055	LOC107056277	70.4573	0.91424	0.200079	9.91e-07	2.94e-05	4	90568764	90572158	UP	novel
ENSGALG00010006131	LOC101749299	106.031	0.948406	0.276378	0.000120968	0.00202087	4	90612733	90616251	UP	novel
ENSGALG00010006207	LOC107056270	48.6685	1.23742	0.42486	0.00042091	0.0057444	4	90725488	90727042	UP	novel
ENSGALG00010007162	NA	1.92481	3.29194	1.30907	0.000383872	0.00533865	1	175317675	175370502	UP	novel
ENSGALG00010007320	NA	23.0372	-2.33286	0.721624	0.000210945	0.00323774	1	248230	292245	DOWN	novel
ENSGALG00010008013	LOC415852	35.1424	1.2311	0.272258	6.15e-07	1.9e-05	11	18394081	18396719	UP	novel
ENSGALG00010008146	NA	14.35	1.43939	0.456115	8.88e-05	0.00154719	2	58613978	58616705	UP	novel
ENSGALG00010009225	LOC101749377	63.3764	-0.941259	0.260948	9.71e-05	0.0016671	38	58689	64514	DOWN	novel
ENSGALG00010009883	NA	15.2368	1.36291	0.402811	5.41e-05	0.000987244	6	1068369	1079944	UP	novel
ENSGALG00010010468	NA	14.4624	-3.54365	1.24466	0.000136438	0.00223836	1	17132475	17135273	DOWN	novel
ENSGALG00010010813	LOC107049991	29.1581	1.02224	0.332983	0.000287088	0.00416164	38	229755	241640	UP	novel
ENSGALG00010010845	LOC121108177	37.4248	0.853384	0.265029	0.000267794	0.00393926	38	636181	643165	UP	novel
ENSGALG00010010869	NA	814.303	1.86424	0.19595	1.37e-22	3.2e-20	38	658836	659789	UP	novel
ENSGALG00010011262	NA	39.2314	-2.54233	0.700674	2.1e-05	0.0004375	Z	28872215	28874159	DOWN	novel
ENSGALG00010011614	NA	2.75011	4.84517	1.20908	4.7e-06	0.0001168	W	1988676	1993453	UP	novel
ENSGALG00010011631	NA	15.4827	3.92597	0.581599	2.81e-13	2.78e-11	W	1989303	1999315	UP	novel
ENSGALG00010011709	NA	13.063	3.95653	0.753476	3.76e-09	1.88e-07	W	2087184	2097490	UP	novel
ENSGALG00010011779	NA	13.202	3.89625	0.508562	6.34e-16	8.37e-14	W	2098409	2113400	UP	novel
ENSGALG00010012670	NA	1.80552	0.632072	1.49018	0.000296754	0.00425672	2	60795414	60899912	UP	novel
ENSGALG00010012676	NA	16.8789	-3.04589	0.929089	0.000168363	0.0026548	W	6071412	6767600	DOWN	novel
ENSGALG00010012721	NA	8.63929	4.31546	0.644707	8.71e-13	7.76e-11	W	6122076	6124226	UP	novel
ENSGALG00010012972	NA	3.15813	4.44693	1.2045	7.24e-06	0.000169237	W	7378987	7383056	UP	novel
ENSGALG00010013079	NA	131.824	-1.37624	0.432047	0.000146089	0.00236833	W	7536771	8047481	DOWN	novel
ENSGALG00010014319	NA	291.18	1.09997	0.144448	3.97e-15	4.89e-13	13	12508954	12514245	UP	novel
ENSGALG00010016229	NA	173.186	-0.986346	0.174286	4e-09	1.98e-07	4	81437039	81438848	DOWN	novel
ENSGALG00010016959	LOC416655	331.045	1.18573	0.356716	0.000120636	0.00201839	14	12287270	12292553	UP	novel
ENSGALG00010017228	NA	113.67	1.20441	0.151126	2.06e-16	2.94e-14	4	3425822	3436728	UP	novel
ENSGALG00010018145	LOC424199	34.6733	1.00973	0.324434	0.000248198	0.0036901	7	21705887	21708078	UP	novel
ENSGALG00010018521	NA	36.6861	1.04702	0.29104	3.98e-05	0.000756355	4	90403922	90437459	UP	novel
ENSGALG00010018566	LOC107052850	54.4383	1.29858	0.358756	3.26e-05	0.000648229	3	4567459	4571187	UP	novel
ENSGALG00010018568	NA	355.457	1.12305	0.338925	0.000139483	0.00228148	22	3437602	3441713	UP	novel
ENSGALG00010018624	NA	38.7534	-3.19077	0.836972	1.75e-05	0.00036929	2	42044204	42050402	DOWN	novel
ENSGALG00010019194	NA	298.903	1.84689	0.333483	2.64e-09	1.38e-07	7	22188061	22189323	UP	novel
ENSGALG00010019255	NA	23.2746	1.47561	0.38155	6.99e-06	0.000163966	12	11744613	11752853	UP	novel
ENSGALG00010019498	LOC415478	7.84981	2.62414	0.772114	1.68e-05	0.000355975	10	12314520	12363059	UP	novel
ENSGALG00010019698	LOC100857834	32.0872	3.53059	0.674308	6.73e-09	3.12e-07	5	263544	266476	UP	novel
ENSGALG00010020854	NA	5.03813	2.28186	0.728817	5.12e-05	0.000940184	5	1795210	1796471	UP	novel
ENSGALG00010021130	LOC100858647	831.519	0.862561	0.276591	0.000494702	0.00648497	6	18583469	18592151	UP	novel
ENSGALG00010021233	NA	1240.07	1.90435	0.329324	6.16e-10	3.67e-08	27	4962219	4969751	UP	novel
ENSGALG00010021913	LOC101751545	3.65938	2.4551	0.952499	0.000196135	0.00305318	1	72104546	72116553	UP	novel
ENSGALG00010022050	LOC107049129	15.7124	2.53756	0.55444	3.52e-07	1.14e-05	5	621563	626100	UP	novel
ENSGALG00010022453	LOC121106446	8.44594	1.64449	0.531111	0.000106218	0.00179914	27	5104000	5110175	UP	novel
ENSGALG00010022500	LOC100857820	2177.31	2.25937	0.163476	1.37e-44	9.36e-42	11	1186018	1189188	UP	novel
ENSGALG00010022509	LOC112533303	765.388	2.39518	0.106054	5.44e-114	1.99e-110	11	1091795	1092610	UP	novel
ENSGALG00010022676	LOC101748539	102.984	2.49823	0.365403	1.03e-12	9.03e-11	11	1188621	1193397	UP	novel
ENSGALG00010023204	NA	30.015	2.81251	0.283155	1.12e-24	3.08e-22	6	11574392	11575231	UP	novel
ENSGALG00010023466	NA	2.64344	3.94509	1.11648	1.64e-05	0.000350342	5	149167	157669	UP	novel
ENSGALG00010023981	LOC415756	5.53637	1.80031	0.763454	0.000666474	0.0083473	11	8040052	8043038	UP	novel
ENSGALG00010024382	NA	6.83507	1.84702	0.620759	0.00011245	0.00189009	27	4218720	4220488	UP	novel
ENSGALG00010024578	LOC101751691	2.70828	7.8564	3.15192	3.49e-05	0.000685154	11	1734909	1738618	UP	novel
ENSGALG00010024682	LOC100859737	584.499	-0.513247	0.151094	0.000391278	0.00540489	34	1306361	1311162	DOWN	novel
ENSGALG00010026916	NA	118.801	1.09352	0.225202	1.98e-07	6.81e-06	12	2599514	2600724	UP	novel
ENSGALG00010027281	NA	22.0978	1.15976	0.349833	9.77e-05	0.00167226	2	759869	761005	UP	novel
ENSGALG00010027576	NA	89.1436	1.14112	0.214195	1.11e-08	4.96e-07	28	3744425	3748829	UP	novel
ENSGALG00010027879	NA	28.8393	3.79725	0.369714	1.53e-26	4.53e-24	28	2441129	2443341	UP	novel
ENSGALG00010027915	LOC107050492	910.155	0.937491	0.215802	3.08e-06	7.99e-05	26	1305987	1307963	UP	novel
ENSGALG00010027927	LOC426626	144.243	-1.29358	0.212045	2.02e-10	1.3e-08	28	2642819	2652514	DOWN	novel
ENSGALG00010027977	LOC107049580	56.1982	1.83447	0.360114	3.78e-08	1.56e-06	25	715982	719736	UP	novel
ENSGALG00010028006	LOC121107540	2.51264	3.73462	1.16239	3.52e-05	0.000690907	25	2833626	2841834	UP	novel
ENSGALG00010028030	LOC121107545	305.378	0.887138	0.283892	0.000423921	0.00577112	25	2861684	2863468	UP	novel
ENSGALG00010028101	NA	196.689	0.985846	0.17597	3.78e-09	1.88e-07	28	1398393	1399806	UP	novel
ENSGALG00010028194	LOC107055115	89.5051	0.65684	0.171034	4.68e-05	0.000875614	25	1761678	1772779	UP	novel
ENSGALG00010028337	LOC428319	3.02777	3.22509	1.19977	0.000147147	0.00238195	28	965043	970356	UP	novel
ENSGALG00010028474	LOC107049500	151.211	0.804968	0.24218	0.000242029	0.00361855	25	44705	50750	UP	novel
ENSGALG00010028481	LOC107055327	5.23044	2.14194	0.932327	0.000617978	0.00783845	28	1306454	1312270	UP	novel
ENSGALG00010029452	LOC107049986	10.0411	2.10539	0.524496	2.4e-06	6.42e-05	19	123073	126698	UP	novel
ENSGALG00010029453	LOC107049986	1.80552	0.632072	1.49018	0.000296754	0.00425672	19	130119	135050	UP	novel
ENSGALG00010029462	LOC107049986	103.578	1.15198	0.265327	2.64e-06	6.96e-05	19	306600	309924	UP	novel
ENSGALG00010029939	LOC107049986	5.41655	8.98549	3.25734	5.37e-06	0.000130238	19	209744	212728	UP	novel
