# Supplementary material for: RNA-Seq of Chicken Embryo Liver Reveals Transcriptional Pathways Influenced by Egg Formaldehyde Treatment
Source: Genes (Basel). 2025 Apr 22;16(5):471. doi: 10.3390/genes16050471 (PMC12111442; doi:10.3390/genes16050471)
Supplement: Supplementary file 1 [file genes-16-00471-s001.zip › Supplementary Table S4.xlsx]

## Sheet: Sheet1
Supplementary Table S4: List of candidate DEGs positionally mapped with QTL regions
seqid	geneStart	geneEnd	gene symbol	log2FoldChange	pvalue	padj	regulation	QTL_start	QTL_end	QTL_id	base_trait	traitSignificance	Reference
3	104401206	104430951	DNMT3A	1.87267	1.35e-10	9.02e-09	UP	104780555	104780559	137258	Feather pecking	0.01	Lutz et al. 2017
3	104401206	104430951	DNMT3A	1.87267	1.35e-10	9.02e-09	UP	105369395	105369399	224001	Egg number	2.4e-06	Zhao et al. 2021
10	10899725	10909123	HDC	7.09858	2.83e-05	0.000573431	UP	10899925	10899929	126824	Antibody titer to fowl cholera	0.05	Psifidi et al. 2016
10	10899725	10909123	HDC	7.09858	2.83e-05	0.000573431	UP	10900940	10900944	126825	Antibody titer to fowl cholera	0.05	Psifidi et al. 2017
12	3411597	3413953	OASL	-6.97332	2.65e-06	6.98e-05	DOWN	2972461	2972465	139357	Feed conversion ratio	0.00287	Shah et al. 2016
12	3411597	3413953	OASL	-6.97332	2.65e-06	6.98e-05	DOWN	2972578	2972582	139513	Feed conversion ratio	0.00439	Shah et al. 2016
12	3411597	3413953	OASL	-6.97332	2.65e-06	6.98e-05	DOWN	3342336	3342340	154268	Meat color	0.05	Pampouille et al. 2018
12	3029085	3031471	GPX1	1.0629	1.39e-07	5.04e-06	UP	2972461	2972465	139357	Feed conversion ratio	0.00287	Shah et al. 2016
12	3029085	3031471	GPX1	1.0629	1.39e-07	5.04e-06	UP	2972578	2972582	139513	Feed conversion ratio	0.00439	Shah et al. 2016
12	3029085	3031471	GPX1	1.0629	1.39e-07	5.04e-06	UP	3342336	3342340	154268	Meat color	0.05	Pampouille et al. 2018
12	2941992	2989525	FANCD2	0.963926	0.000258332	0.00381544	UP	2972461	2972465	139357	Feed conversion ratio	0.00287	Shah et al. 2016
12	2941992	2989525	FANCD2	0.963926	0.000258332	0.00381544	UP	2972578	2972582	139513	Feed conversion ratio	0.00439	Shah et al. 2016
12	2941992	2989525	FANCD2	0.963926	0.000258332	0.00381544	UP	3342336	3342340	154268	Meat color	0.05	Pampouille et al. 2018
13	16193142	16251815	FNIP1	5.33289	7.59e-05	0.00134318	UP	15500993	15500997	139400	Feed conversion ratio	0.00962	Shah et al. 2016
14	12316147	12321080	DNASE1L2	10.8948	9.01e-16	1.16e-13	UP	12372590	12372594	222736	Campylobacter intestinal colonization	1.18e-05	Psifidi et al. 2021
14	12316147	12321080	DNASE1L2	10.8948	9.01e-16	1.16e-13	UP	12708772	12708776	195093	Feed intake	1.95e-06	Ye et al. 2020
25	993644	1012148	BCAN	5.8225	3.09e-06	8.02e-05	UP	905733	905737	139459	Feed conversion ratio	5.05e-05	Shah et al. 2016
25	993644	1012148	BCAN	5.8225	3.09e-06	8.02e-05	UP	905753	905757	139535	Feed conversion ratio	5.05e-05	Shah et al. 2016
28	3370731	3372269	GPX4	1.31383	1.22e-07	4.45e-06	UP	2946930	2946934	151254	Small yellow follicle number	0.99	Shen et al. 2017
28	3370731	3372269	GPX4	1.31383	1.22e-07	4.45e-06	UP	4344889	4344893	62010	Yolk weight	0.05	Sun et al. 2015
28	3370731	3372269	GPX4	1.31383	1.22e-07	4.45e-06	UP	4345616	4345620	213366	Egg number	0.049	Tarsani et al. 2020
28	3370731	3372269	GPX4	1.31383	1.22e-07	4.45e-06	UP	4349709	4349713	213367	Egg number	0.049	Tarsani et al. 2020
