# Supplementary material for: RNA-Seq of Chicken Embryo Liver Reveals Transcriptional Pathways Influenced by Egg Formaldehyde Treatment
Source: Genes (Basel). 2025 Apr 22;16(5):471. doi: 10.3390/genes16050471 (PMC12111442; doi:10.3390/genes16050471)
Supplement: Supplementary file 1 [file genes-16-00471-s001.zip › Supplementary Table S5.xlsx]

## Sheet: UpGO
Supplementary Table S5: Go annotation classes overrepresented with upregulated DEGs
termName	hitSize	p.value	className
intracellular	476	4.56e-16	Cellular Component
organelle	455	5.28e-14	Cellular Component
intracellular organelle	437	3.28e-16	Cellular Component
membrane-bounded organelle	429	5.29e-14	Cellular Component
cytoplasm	400	1.56e-13	Cellular Component
intracellular membrane-bounded organelle	391	1.05e-15	Cellular Component
nucleus	266	1.15e-07	Cellular Component
membrane-enclosed lumen	251	2.09e-15	Cellular Component
organelle lumen	251	2.09e-15	Cellular Component
intracellular organelle lumen	251	2.09e-15	Cellular Component
molecular function	508	0.00118643	Molecular Function
binding	465	2.85e-06	Molecular Function
protein binding	395	1.95e-07	Molecular Function
organic cyclic compound binding	238	2.95e-11	Molecular Function
heterocyclic compound binding	232	2.3e-10	Molecular Function
nucleic acid binding	176	3.58e-11	Molecular Function
RNA binding	112	1.4e-18	Molecular Function
enzyme binding	75	0.0434994	Molecular Function
structural molecule activity	68	9.27e-20	Molecular Function
structural constituent of ribosome	53	7.69e-41	Molecular Function
biological process	509	0.0148819	Bilogical Process
cellular process	490	0.00193579	Bilogical Process
metabolic process	396	7.49e-14	Bilogical Process
cellular metabolic process	384	1.37e-15	Bilogical Process
biological regulation	373	0.0284816	Bilogical Process
organic substance metabolic process	369	2.52e-10	Bilogical Process
primary metabolic process	356	1.16e-09	Bilogical Process
nitrogen compound metabolic process	346	2.25e-10	Bilogical Process
macromolecule metabolic process	328	3.81e-10	Bilogical Process
cellular macromolecule metabolic process	307	3.14e-12	Bilogical Process

## Sheet: DownGO
Supplementary Table S5: Go annotation classes overrepresented with upregulated DEGs
termName	hitSize	p.value	className
cellular anatomical entity	194	0.000320106	Cellular Component
cellular_component	194	0.00188161	Cellular Component
intracellular	180	3.37264e-11	Cellular Component
organelle	178	5.48512e-13	Cellular Component
membrane-bounded organelle	175	4.12289e-16	Cellular Component
intracellular organelle	166	1.82277e-10	Cellular Component
cytoplasm	165	4.96737e-15	Cellular Component
intracellular membrane-bounded organelle	154	6.83574e-12	Cellular Component
membrane-enclosed lumen	92	5.61718e-07	Cellular Component
organelle lumen	92	5.61718e-07	Cellular Component
molecular function	187	0.00165082	Molecular Function
binding	164	0.023905	Molecular Function
protein binding	150	1.25924e-05	Molecular Function
catalytic activity	93	4.55876e-08	Molecular Function
organic cyclic compound binding	77	0.00522928	Molecular Function
heterocyclic compound binding	76	0.00550162	Molecular Function
nucleic acid binding	53	0.0162652	Molecular Function
RNA binding	48	1.8644e-11	Molecular Function
small molecule binding	43	0.000291491	Molecular Function
hydrolase activity	43	0.000310645	Molecular Function
biological process	190	0.000335363	Bilogical Process
cellular process	183	0.00052047	Bilogical Process
metabolic process	163	8.72132e-15	Bilogical Process
cellular metabolic process	154	5.33903e-13	Bilogical Process
organic substance metabolic process	151	5.24231e-11	Bilogical Process
primary metabolic process	143	4.40548e-09	Bilogical Process
biological regulation	142	0.0110912	Bilogical Process
nitrogen compound metabolic process	134	2.01698e-07	Bilogical Process
response to stimulus	120	0.000728465	Bilogical Process
macromolecule metabolic process	119	8.80135e-05	Bilogical Process
