# Supplementary material for: RNA-Seq of Chicken Embryo Liver Reveals Transcriptional Pathways Influenced by Egg Formaldehyde Treatment
Source: Genes (Basel). 2025 Apr 22;16(5):471. doi: 10.3390/genes16050471 (PMC12111442; doi:10.3390/genes16050471)
Supplement: Supplementary file 1 [file genes-16-00471-s001.zip › Supplementary Table S6.xlsx]

## Sheet: DEGsPathways
Supplementary Table S6. List of functional pathways associated with DEGs
Pathway Name	Overlapped Genes	effective_size	p-value
Nonsense Mediated Decay (NMD) enhanced by the Exon Junction Complex (EJC)	RPS12; RPS10; RPS17; RPS15; RPS14; PABPC1; RPLP1; RPS27A; RPL35A; RPS6; UPF2; RPS8; RPL29; RPL23A; RPL24; RPL21; UBA52; RPL23; RPL22; RPS26; RPLP2; RPL36A; RPS27; RPS24; RPLP0; RPS23; RPS20; RPS21; RPS28; RPS29; RPL14; RPL17; RPL19; RPL26L1; RPL38; RPL36; RPL37; RPL35; RPL39L; RPL32; RPL31; UPF3B; UPF3A	117	3.97406e-29
Nonsense-Mediated Decay (NMD)	RPS12; RPS10; RPS17; RPS15; RPS14; PABPC1; RPLP1; RPS27A; RPL35A; RPS6; UPF2; RPS8; RPL29; RPL23A; RPL24; RPL21; UBA52; RPL23; RPL22; RPS26; RPLP2; RPL36A; RPS27; RPS24; RPLP0; RPS23; RPS20; RPS21; RPS28; RPS29; RPL14; RPL17; RPL19; RPL26L1; RPL38; RPL36; RPL37; RPL35; RPL39L; RPL32; RPL31; UPF3B; UPF3A	117	3.97406e-29
Selenocysteine synthesis	RPS12; RPS10; RPS17; RPS15; RPS14; RPLP2; RPLP1; RPS27A; RPL35A; RPS6; RPS8; RPL29; RPL23A; RPL24; RPL21; RPL23; RPL22; RPS26; RPL36A; RPS27; RPS24; RPLP0; RPS23; RPS20; RPS21; RPS28; RPS29; RPL14; RPL39L; RPL17; RPL19; RPL26L1; RPL38; RPL36; RPL37; RPL35; RPL32; RPL31; UBA52; SECISBP2	103	2.9222e-28
Nonsense Mediated Decay (NMD) independent of the Exon Junction Complex (EJC)	RPS12; RPS10; RPS17; RPS15; RPS14; PABPC1; RPLP1; RPS27A; RPL35A; RPS6; RPS8; RPL29; RPL23A; RPL24; RPL21; RPL23; RPL22; RPS26; RPLP2; RPL36A; RPS27; RPS24; RPLP0; RPS23; RPS20; RPS21; RPS28; RPS29; RPL14; RPL39L; RPL17; RPL19; RPL26L1; RPL38; RPL36; RPL37; RPL35; RPL32; RPL31; UBA52	105	7.07963e-28
Eukaryotic Translation Elongation	RPS12; RPS10; RPS17; RPS15; RPS14; RPLP2; RPLP1; RPS27A; RPL35A; RPS6; RPS8; RPL29; RPL23A; RPL24; RPL21; RPL23; RPL22; RPS26; RPL36A; RPS27; RPS24; RPLP0; RPS23; RPS20; RPS21; RPS28; RPS29; RPL14; RPL39L; RPL17; RPL19; RPL26L1; RPL38; RPL36; RPL37; RPL35; RPL32; RPL31; UBA52; EEF1G	105	7.07963e-28
Peptide chain elongation	RPS12; RPS10; RPS17; RPS15; RPS14; RPLP2; RPLP1; RPS27A; RPL35A; RPS6; RPS8; RPL29; RPL23A; RPL24; RPL21; RPL23; RPL22; RPS26; RPL36A; RPS27; RPS24; RPLP0; RPS23; RPS20; RPS21; RPS28; RPS29; RPL14; RPL39L; RPL17; RPL19; RPL26L1; RPL38; RPL36; RPL37; RPL35; RPL32; RPL31; UBA52	100	1.15535e-27
Eukaryotic Translation Termination	RPS12; RPS10; RPS17; RPS15; RPS14; RPLP2; RPLP1; RPS27A; RPL35A; RPS6; RPS8; RPL29; RPL23A; RPL24; RPL21; RPL23; RPL22; RPS26; RPL36A; RPS27; RPS24; RPLP0; RPS23; RPS20; RPS21; RPS28; RPS29; RPL14; RPL39L; RPL17; RPL19; RPL26L1; RPL38; RPL36; RPL37; RPL35; RPL32; RPL31; UBA52	103	4.34776e-27
Response of EIF2AK4 (GCN2) to amino acid deficiency	RPS12; RPS10; RPS17; RPS15; RPS14; RPLP2; RPLP1; RPS27A; RPL35A; RPS6; RPS8; CEBPB; RPL29; RPL23A; RPL24; RPL21; RPL23; RPL22; RPS26; RPL36A; RPS27; RPS24; RPLP0; RPS23; RPS20; RPS21; RPS28; RPS29; RPL14; RPL39L; RPL17; RPL19; RPL26L1; RPL38; RPL36; RPL37; RPL35; RPL32; RPL31; UBA52	111	8.79889e-27
Translation	RPS12; RPS10; RPS17; RPS15; RPS14; OXA1L; PABPC1; RPLP1; RPS27A; MRPL12; RPS6; MRPS15; MRPS12; RPL31; EIF5B; RPS8; MRPL43; RPL29; RPL23A; RPL24; RPL21; SSR2; RPL23; RPL22; RPS26; RPL35A; MRPL51; RPLP2; AARS1; RPS20; MRPL10; EIF2B4; MRPL36; RPS27; RPS24; MRPL13; RPS23; MRPL16; RPS21; MRPS7; RPS28; RPS29; RPL14; RPL39L; DAP3; RPL17; MRPL2; RPLP0; SEC61B; RPL19; RPL26L1; GADD45GIP1; RPL38; RPL36; RP…	307	8.85626e-27
Selenoamino acid metabolism	RPS12; RPS10; GNMT; RPS15; RPS14; RPLP2; RPLP1; RPS27A; RPL35A; RPS6; RPS17; RPS8; RPL29; RPL23A; RPL24; RPL21; RPL23; RPL22; RPS26; RPL36A; RPS27; RPS24; RPLP0; RPS23; RPS20; RPS21; RPS28; RPS29; RPL14; RPL39L; RPL17; RPL19; RPL26L1; RPL38; RPL36; RPL37; RPL35; RPL32; RPL31; UBA52; SECISBP2; EEF1E1	128	3.48956e-26
SRP-dependent cotranslational protein targeting to membrane	RPS12; RPS10; RPS17; RPS15; RPS14; RPLP2; RPLP1; RPS27A; RPL35A; RPS6; RPS8; RPL29; RPL23A; RPL24; RPL21; UBA52; RPL23; RPL22; RPS26; RPL36A; RPS27; RPS24; RPLP0; RPS23; RPS20; RPS21; RPS28; RPS29; RPL14; RPL39L; RPL17; SEC61B; RPL19; RPL26L1; RPL38; RPL36; RPL37; RPL35; RPL32; RPL31; SSR2	123	6.86031e-26
Cap-dependent Translation Initiation	RPS12; RPS10; RPS17; RPS15; RPS14; PABPC1; RPLP1; RPS27A; RPL35A; RPS6; EIF5B; RPS8; RPL29; RPL23A; RPL24; RPL21; RPL23; RPL22; RPS26; RPLP2; EIF2B4; RPL36A; RPS27; RPS24; RPLP0; RPS23; RPS20; RPS21; RPS28; RPS29; RPL14; RPL39L; RPL17; RPL19; RPL26L1; RPL38; RPL36; RPL37; RPL35; RPL32; RPL31; UBA52	131	9.97701e-26
Eukaryotic Translation Initiation	RPS12; RPS10; RPS17; RPS15; RPS14; PABPC1; RPLP1; RPS27A; RPL35A; RPS6; EIF5B; RPS8; RPL29; RPL23A; RPL24; RPL21; RPL23; RPL22; RPS26; RPLP2; EIF2B4; RPL36A; RPS27; RPS24; RPLP0; RPS23; RPS20; RPS21; RPS28; RPS29; RPL14; RPL39L; RPL17; RPL19; RPL26L1; RPL38; RPL36; RPL37; RPL35; RPL32; RPL31; UBA52	131	9.97701e-26
Formation of a pool of free 40S subunits	RPS12; RPS10; RPS17; RPS15; RPS14; RPLP2; RPLP1; RPS27A; RPL35A; RPS6; RPS8; RPL29; RPL23A; RPL24; RPL21; RPL23; RPL22; RPS26; RPL36A; RPS27; RPS24; RPLP0; RPS23; RPS20; RPS21; RPS28; RPS29; RPL14; RPL39L; RPL17; RPL19; RPL26L1; RPL38; RPL36; RPL37; RPL35; RPL32; RPL31; UBA52	113	2.51499e-25
L13a-mediated translational silencing of Ceruloplasmin expression	RPS12; RPS10; RPS17; RPS15; RPS14; PABPC1; RPLP1; RPS27A; RPL35A; RPS6; RPS8; RPL29; RPL23A; RPL24; RPL21; RPL23; RPL22; RPS26; RPLP2; RPL36A; RPS27; RPS24; RPLP0; RPS23; RPS20; RPS21; RPS28; RPS29; RPL14; RPL39L; RPL17; RPL19; RPL26L1; RPL38; RPL36; RPL37; RPL35; RPL32; RPL31; UBA52	123	8.07411e-25
GTP hydrolysis and joining of the 60S ribosomal subunit	RPS12; RPS10; RPS17; RPS15; RPS14; RPLP2; RPLP1; RPS27A; RPL35A; RPS6; EIF5B; RPS8; RPL29; RPL23A; RPL24; RPL21; RPL23; RPL22; RPS26; RPL36A; RPS27; RPS24; RPLP0; RPS23; RPS20; RPS21; RPS28; RPS29; RPL14; RPL39L; RPL17; RPL19; RPL26L1; RPL38; RPL36; RPL37; RPL35; RPL32; RPL31; UBA52	124	1.14501e-24
Cellular response to starvation	RPS12; RPS10; RPS17; RPS15; RPS14; RPLP2; RPLP1; RPS27A; RPL35A; RPS6; RPS8; CEBPB; RPL29; RPL23A; RPL24; RPL21; RPL23; RPL22; RPS26; RPL36A; RPS27; RPS24; RPLP0; RPS23; RPS20; RPS21; RPS28; RPS29; RPL14; RPL17; RPL19; RPL26L1; RPL38; RPL36; RPL37; RPL35; RPL39L; RPL32; RPL31; UBA52; LAMTOR2; LAMTOR3	145	9.01642e-24
Metabolism of amino acids and derivatives	RPS12; GRHPR; RPS10; GNMT; RPS15; RPS14; RPLP2; RPLP1; RPS27A; HSD17B10; SERINC2; RPS6; RPL32; HDC; RPL23; RPS17; GCDH; RPS8; RPL29; RPL23A; RPL24; RPS21; RPL21; RIDA; RPL22; RPS26; DIO1; MRI1; SLC25A10; RPL36A; RPS27; RPS24; RPLP0; RPS23; RPS20; NMRAL1; RPL35A; DIO3; RPS28; RPS29; RPL14; RPL17; ALDH9A1; GCAT; RPL19; SHMT1; TDH; RPL26L1; RPL38; RPL36; DLST; RPL35; RPL39L; GLUD2; RPL31; UBA52; BCK…	339	5.08493e-22
Metabolism	GRHPR; MPC2; NDUFB9; NDUFB6; NDUFB2; UQCRQ; APOC3; RAPGEF3; UPB1; SLC25A10; CALM1; CYP4F11; ACSM4; NDUFB11; KHK; CNDP2; COX8A; NDUFA13; MOGAT1; GUSB; HK3; SLC25A1; DIO3; RPL35A; CSNK1G2; LRP1; GC; ACOT8; OSBPL6; RPL19; SHMT1; HPSE; FDPS; NME2; PTGES3; HYAL1; GM2A; RPL39L; PPP2CA; UBA52; UQCRFS1; POM121C; RETSAT; RPS27A; GAPDH; SERINC2; HDC; ALDH2; TPK1; APOA1; APOA2; THEM4; RIDA; DIO1; PIK3R1; MR…	1952	2.67933e-20
Metabolism of RNA	RPL36A; POM121C; RPS10; RPS17; RPS15; RPS14; PABPC1; RPL39L; RPLP1; HSPA8; HSD17B10; PRPF8; ZMAT5; UPF2; CCAR1; NUDT21; GPKOW; RPS8; LSM5; RPL29; RPL23A; SRSF3; U2AF1; RPL24; HNRNPA1; NOP56; RPL21; SNRPA1; RPL23; RPL22; PPIL1; UTP11; SKIV2L; HNRNPA2B1; RPLP2; YWHAB; CNOT1; WDR61; RPL35A; RPS26; RPS27; RPS24; RPLP0; RPS23; RPS20; RPS21; RPL14; HNRNPA3; CHTOP; ZFP36L1; RPS28; PRMT5; RPS29; RPL17; P…	583	6.43914e-18
Cellular responses to stress	RPL36A; POM121C; RPS10; RPS17; RPS15; RPS14; ALB; HSPA9; HSPA8; H2AZ2; FKBP4; RPS6; TNRC6C; FABP1; APOA1; RPS8; EHMT1; CEBPB; NCOA1; RPL29; RPL23A; RPL24; RPL21; RPL23; RPL22; COX8A; RPLP2; RPS20; RPLP1; YWHAE; RPS26; RPS27; RPS24; RPS27A; RPS23; RPS12; RPS21; RPL35A; RPLP0; RPS28; RPS29; RPL14; RPL39L; RPL17; PPARA; HBA1; TP53; RPL19; COX7A2L; EGLN3; RPL26L1; TBL1XR1; RPL38; RPL36; RPL37; RPL35;…	553	9.11289e-15
Cellular responses to external stimuli	RPL36A; POM121C; RPS10; RPS17; RPS15; RPS14; ALB; HSPA9; HSPA8; H2AZ2; FKBP4; RPS6; TNRC6C; FABP1; APOA1; RPS8; EHMT1; CEBPB; NCOA1; RPL29; RPL23A; RPL24; RPL21; RPL23; RPL22; COX8A; RPLP2; RPS20; RPLP1; YWHAE; RPS26; RPS27; RPS24; RPS27A; RPS23; RPS12; RPS21; RPL35A; RPLP0; RPS28; RPS29; RPL14; RPL39L; RPL17; PPARA; HBA1; TP53; RPL19; COX7A2L; EGLN3; RPL26L1; TBL1XR1; RPL38; RPL36; RPL37; RPL35;…	568	3.38974e-14
Metabolism of proteins	SUMO1; HSPA8; ANKRD9; FURIN; CALM1; ADAMTS9; GNG11; COMMD4; MRPL51; WDR61; RPLP1; MRPL36; MRPS7; RPL14; RPL17; GATA6; RPL19; FN1; EEF1G; RPL39L; MRPL43; UBA52; MRPL49; PPARA; IGF2; POM121C; PABPC1; RPS27A; MRPL12; DNMT3A; CNTN5; EIF5B; APOA1; APOA2; DCTN1; ADAMTSL5; LY6E; GADD45GIP1; DERL1; SKIV2L; WSB2; INO80B; MRPL10; RAB7A; MRPL13; MRPL16; TUBB3; DAP3; MRPL2; IGFBP5; STT3A; GALNT7; ACTB; UBE2K…	1934	3.02602e-13
Translation initiation complex formation	RPS26; RPS27; RPS24; RPS27A; RPS17; RPS23; RPS15; RPS21; PABPC1; RPS20; RPS14; RPS28; RPS29; RPS12; RPS6; RPS10; RPS8	66	1.65649e-09
Activation of the mRNA upon binding of the cap-binding complex and eIFs, and subsequent binding to 43S	RPS26; RPS12; RPS24; RPS27A; RPS17; RPS23; RPS15; RPS21; PABPC1; RPS20; RPS14; RPS28; RPS29; RPS6; RPS10; RPS27; RPS8	67	2.13234e-09
Formation of the ternary complex, and subsequently, the 43S complex	RPS26; RPS27; RPS24; RPS27A; RPS17; RPS23; RPS15; RPS21; RPS20; RPS14; RPS28; RPS29; RPS12; RPS6; RPS10; RPS8	59	2.20273e-09
Ribosomal scanning and start codon recognition	RPS26; RPS27; RPS24; RPS27A; RPS17; RPS23; RPS15; RPS21; RPS20; RPS14; RPS28; RPS29; RPS12; RPS6; RPS10; RPS8	66	1.29754e-08
Respiratory electron transport	NDUFV1; NDUFA2; NDUFAF3; NDUFB9; NDUFA1; UQCR10; NDUFB6; NDUFB2; NDUFB11; UQCRQ; NDUFS1; NDUFS3; NDUFA8; NDUFS5; COX8A; NDUFA13; UQCRFS1; COX7A2L	89	3.43442e-08
Mitochondrial translation termination	MRPL36; MRPL10; MRPL12; MRPL13; MRPL16; MRPS7; MRPS24; GADD45GIP1; MRPS21; MRPL43; OXA1L; DAP3; MRPL2; MRPS12; MRPL49; MRPS15; MRPL51	88	1.67049e-07
Mitochondrial translation elongation	MRPL36; MRPL10; MRPL12; MRPL13; MRPL16; MRPS7; MRPS24; GADD45GIP1; MRPS21; MRPL43; OXA1L; DAP3; MRPL2; MRPS12; MRPL49; MRPS15; MRPL51	88	1.67049e-07
Mitochondrial translation initiation	MRPL36; MRPL10; MRPL12; MRPL13; MRPL16; MRPS7; MRPS24; GADD45GIP1; MRPS21; MRPL43; OXA1L; DAP3; MRPL2; MRPS12; MRPL49; MRPS15; MRPL51	88	1.67049e-07
Mitochondrial translation	MRPL36; MRPL10; MRPL12; MRPL13; MRPL16; MRPS7; MRPS24; GADD45GIP1; MRPS21; MRPL43; OXA1L; DAP3; MRPL2; MRPS12; MRPL49; MRPS15; MRPL51	94	4.51127e-07
Complex I biogenesis	NDUFV1; NDUFA2; NDUFB9; NDUFA1; NDUFB6; NDUFB2; NDUFB11; NDUFS1; NDUFS3; NDUFA8; NDUFS5; NDUFAF3; NDUFA13	57	6.47665e-07
Respiratory electron transport, ATP synthesis by chemiosmotic coupling, and heat production by uncoupling proteins.	NDUFV1; NDUFA2; NDUFAF3; NDUFB9; NDUFA1; UQCR10; NDUFB6; NDUFB2; NDUFB11; UQCRQ; NDUFS1; NDUFS3; NDUFA8; NDUFS5; COX8A; NDUFA13; UQCRFS1; COX7A2L	113	1.45896e-06
The citric acid (TCA) cycle and respiratory electron transport	NDUFB6; NDUFV1; MPC2; NDUFAF3; NDUFB9; NDUFA1; UQCR10; DLST; NDUFB2; NDUFB11; UQCRQ; NDUFS1; NDUFS3; NDUFA8; NDUFS5; COX8A; NDUFA13; NDUFA2; UQCRFS1; COX7A2L	162	2.10827e-05
Platelet degranulation	IGF2; TIMP3; FN1; CALM1; ALB; KNG1; RARRES2; APOH; PLG; AHSG; MANF; SERPINF2; TF; CD63; FGG; APOA1; PPIA	131	4.57531e-05
Response to elevated platelet cytosolic Ca2+	IGF2; TIMP3; FN1; CALM1; ALB; KNG1; RARRES2; APOH; PLG; AHSG; MANF; SERPINF2; TF; CD63; FGG; APOA1; PPIA	136	7.38837e-05
Plasma lipoprotein remodeling	LMF1; LCAT; ALB; APOC3; APOA1; APOA2; FURIN	26	8.46702e-05
Infection with Mycobacterium tuberculosis	RAB7A; KPNB1; RPS27A; GSK3A; B2M; VPS33B; UBA52	27	0.000110099
Suppression of phagosomal maturation	VPS33B; UBA52; RPS27A; RAB7A; KPNB1	13	0.000139844
Response of Mtb to phagocytosis	RAB7A; RPS27A; KPNB1; GSK3A; VPS33B; UBA52	23	0.000333181
HDL remodeling	LCAT; ALB; APOC3; APOA1	9	0.000359426
Prevention of phagosomal-lysosomal fusion	VPS33B; UBA52; RPS27A; RAB7A	9	0.000359426
mRNA Splicing	HNRNPA1; PPIL1; SRSF3; SNRPD1; PRPF8; U2AF1; LSM5; HSPA8; SNRPA1; UPF3B; ZMAT5; HNRNPA2B1; POLR2C; HNRNPA3; CCAR1; NUDT21; GPKOW; SNRPF; WBP4	185	0.000393356
Cytoprotection by HMOX1	NCOA1; TBL1XR1; RPS27A; ALB; UBA52; COX8A; FABP1; HBA1; PPARA; COX7A2L	65	0.000425062
mRNA Splicing - Major Pathway	HNRNPA1; SRSF3; SNRPD1; PPIL1; U2AF1; LSM5; HSPA8; SNRPA1; UPF3B; PRPF8; HNRNPA2B1; POLR2C; HNRNPA3; CCAR1; NUDT21; GPKOW; SNRPF; WBP4	177	0.000623798
Threonine catabolism	GCAT; TDH; RIDA	5	0.000742491
Regulation of Insulin-like Growth Factor (IGF) transport and uptake by Insulin-like Growth Factor Binding Proteins (IGFBPs)	IGF2; FGG; FN1; KNG1; ALB; PLG; C3; FUCA2; IGFBP5; TF; ITIH2; APOA1; APOA2; AHSG	124	0.00088512
Plasma lipoprotein assembly, remodeling, and clearance	LMF1; LCAT; ALB; PRKACA; APOC3; AP2A2; APOA1; APOA2; FURIN	60	0.000986551
Platelet activation, signaling and aggregation	TIMP3; RARRES2; AHSG; RAPGEF3; APOA1; CALM1; GNG11; APOH; PIK3R1; TF; FGG; IGF2; CD63; MANF; CSK; SERPINF2; FN1; MPL; KNG1; ALB; PLG; PPIA; CDC42	263	0.00100667
MAP2K and MAPK activation	FN1; CSK; HRAS; YWHAB; FGG; LAMTOR2; LAMTOR3	38	0.00103764
Neutrophil degranulation	NIT2; ALAD; TIMP2; HRAS; HSPA8; DSN1; RAB6A; B2M; STBD1; FUCA2; GOLGA7; C3; PAFAH1B2; FTH1; APAF1; GUSB; RAB7A; CD63; HK3; CTSB; KPNB1; ARPC5; AP2A2; PPIA; GRN; SLC27A2; HPSE; NME2; FOLR3; GM2A; ANPEP; CANT1; PSMB7; LAMTOR3; LAMTOR2; AHSG	486	0.00106044
Scavenging of heme from plasma	HBA1; LRP1; ALB; APOA1	12	0.00127326
Regulation of TP53 Activity through Methylation	EHMT1; UBA52; RPS27A; TP53; PRMT5	20	0.00131134
MAPK family signaling cascades	ABHD17A; ABHD17B; RASGRP3; HRAS; RPS27A; CALM1; PIK3R1; GOLGA7; YWHAB; FGG; ERBB3; CSK; JAK1; IGF2BP1; PPP1CB; FN1; PPP2CA; VPS16; UBA52; PRKACA; LAMTOR3; LAMTOR2; CDC42	270	0.00142917
TP53 Regulates Metabolic Genes	TP53; YWHAE; YWHAQ; TNRC6C; COX8A; YWHAB; AGO4; COX7A2L; LAMTOR2; LAMTOR3	76	0.00148515
Processing of Capped Intron-Containing Pre-mRNA	POM121C; HNRNPA1; PPIL1; SNRPD1; SRSF3; PRPF8; U2AF1; LSM5; CHTOP; SNRPA1; HSPA8; UPF3B; ZMAT5; HNRNPA2B1; POLR2C; HNRNPA3; CCAR1; NUDT21; GPKOW; SNRPF; WBP4	241	0.00171489
Binding and Uptake of Ligands by Scavenger Receptors	LRP1; STAB1; ALB; COL1A1; HBA1; FTH1; APOA1	42	0.00191193
Post-translational protein phosphorylation	FGG; FN1; KNG1; ALB; C3; FUCA2; IGFBP5; TF; ITIH2; APOA1; APOA2; AHSG	107	0.00213879
Autodegradation of the E3 ubiquitin ligase COP1	UBA52; RPS27A; TP53	7	0.00243539
Modulation by Mtb of host immune system	UBA52; RPS27A; B2M	7	0.00243539
RHO GTPases activate PAKs	CDC42; MYH9; PPP1CB; PPP1R12A; CALM1	23	0.00255789
RAS processing	ABHD17A; ABHD17B; GOLGA7; HRAS; CALM1	23	0.00255789
RAF/MAP kinase cascade	ERBB3; ABHD17B; PPP1CB; CSK; FN1; CALM1; PPP2CA; GOLGA7; HRAS; RPS27A; ABHD17A; UBA52; VPS16; PIK3R1; JAK1; YWHAB; FGG; RASGRP3; LAMTOR2; LAMTOR3	235	0.00287565
MAPK1/MAPK3 signaling	ERBB3; ABHD17B; PPP1CB; CSK; FN1; CALM1; PPP2CA; GOLGA7; HRAS; RPS27A; ABHD17A; UBA52; VPS16; PIK3R1; JAK1; YWHAB; FGG; RASGRP3; LAMTOR2; LAMTOR3	236	0.00301954
Activation of BAD and translocation to mitochondria	YWHAB; BID; YWHAQ; YWHAE	15	0.00316754
Cellular response to chemical stress	NCOA1; TBL1XR1; PPARA; ALB; GPX1; UBA52; RPS27A; COX8A; FABP1; HBA1; COX7A2L	99	0.00346902
InlA-mediated entry of Listeria monocytogenes into host cells	CDH1; UBA52; RPS27A	8	0.0037726
Defective CFTR causes cystic fibrosis	DERL1; UBA52; RPS27A; ERLEC1	16	0.00408132
Signaling by EGFR	CSK; PAG1; HRAS; RPS27A; UBA52; PIK3R1; CDC42	48	0.00417909
RHOG GTPase cycle	RAB7A; PIK3R1; ARHGDIG; NDUFS3; STBD1; HSPE1; ARHGDIA; ELMO2; CDC42	74	0.00433588
Visual phototransduction	LRP1; METAP2; RETSAT; CALM1; RDH5; DHRS3; APOC3; GNAT1; HSD17B1; APOA1; APOA2	103	0.00470727
Host Interactions of HIV factors	POM121C; RPS27A; ARF1; KPNB1; SLC25A6; B2M; UBA52; AP2A2; NPM1; PPIA	89	0.00481355
Protein localization	TOMM6; TOMM5; SERP1; TIMM10; HSPA9; RPS27A; SLC25A6; TIMM10B; UBA52; TIMM13; ACOT8; CHCHD10; HAO1; SEC61B; SLC27A2	165	0.00505351
Plasma lipoprotein assembly	PRKACA; APOA1; APOA2; APOC3	17	0.00515786
Assembly Of The HIV Virion	UBA52; RPS27A; PPIA; FURIN	17	0.00515786
ABC transporter disorders	DERL1; UBA52; RPS27A; ERLEC1	17	0.00515786
Disorders of transmembrane transporters	DERL1; UBA52; RPS27A; ERLEC1	17	0.00515786
Regulation of thyroid hormone activity	DIO1; DIO3	3	0.00538579
Pyrimidine biosynthesis	UMPS; CAD	3	0.00538579
Insulin-like Growth Factor-2 mRNA Binding Proteins (IGF2BPs/IMPs/VICKZs) bind RNA	IGF2BP1; IGF2BP3	3	0.00538579
Chylomicron remodeling	APOA1; APOA2; APOC3	9	0.00547919
Chylomicron assembly	APOA1; APOA2; APOC3	9	0.00547919
Macroautophagy	TOMM6; TOMM5; ATG13; HSPA8; ATG4B; UBA52; PGAM5; RPS27A; MTMR14; LAMTOR2; LAMTOR3	106	0.00584771
Prefoldin mediated transfer of substrate to CCT/TriC	PFDN1; ACTB; PFDN5; TUBB3; VBP1	28	0.00625848
Mitochondrial protein import	TOMM6; TOMM5; HSPA9; SLC25A6; TIMM13; TIMM10; CHCHD10; TIMM10B	65	0.00651061
Intrinsic Pathway for Apoptosis	TP53; BID; YWHAQ; C1QBP; YWHAB; APAF1; YWHAE	52	0.00655244
Chaperonin-mediated protein folding	PFDN1; TP53; VBP1; NOP56; TUBB3; GNG11; SKIV2L; PFDN5; ACTB; FBXW7	93	0.0065678
Potential therapeutics for SARS	STAT2; PTGES3; JAK1; COMT; FKBP4; AP2A2; SIGMAR1; IL1R1; FURIN	80	0.00725396
Protein ubiquitination	UBE2K; RPS27A; USP5; DERL1; UBA52; RTF1; WDR61; RNF20; UBE2G2	80	0.00725396
Stabilization of p53	UBA52; RPS27A; TP53	10	0.00757939
p53-Dependent G1 DNA Damage Response	PCBP4; RPS27A; TP53; UBA52	19	0.00784648
p53-Dependent G1/S DNA damage checkpoint	PCBP4; RPS27A; TP53; UBA52	19	0.00784648
Transcriptional Regulation by VENTX	TNRC6C; AGO4; TP53; CEBPB	19	0.00784648
Asymmetric localization of PCP proteins	WNT5A; RPS27A; UBA52; FZD2	19	0.00784648
SARS-CoV Infections	STAT2; PTGES3; AP2A2; GSK3A; COMT; FKBP4; SUMO1; JAK1; SIGMAR1; IL1R1; FURIN	111	0.0082202
Activation of BH3-only proteins	YWHAB; BID; YWHAQ; TP53; YWHAE	30	0.00845679
Mitophagy	TOMM6; TOMM5; UBA52; PGAM5; RPS27A	30	0.00845679
Signaling by NTRKs	JUND; PPP2CA; HRAS; AP2A2; ID3; NTRK3; MEF2C; PIK3R1; MEF2D; YWHAB; RALB; FURIN	127	0.0085692
Signaling by moderate kinase activity BRAF mutants	CSK; FN1; CALM1; HRAS; YWHAB; FGG	42	0.00866994
Signaling by RAF1 mutants	CSK; FN1; CALM1; HRAS; YWHAB; FGG	42	0.00866994
Signaling downstream of RAS mutants	FN1; CSK; CALM1; HRAS; YWHAB; FGG	42	0.00866994
Signaling by RAS mutants	FN1; CSK; CALM1; HRAS; YWHAB; FGG	42	0.00866994
Paradoxical activation of RAF signaling by kinase inactive BRAF	FN1; CSK; CALM1; HRAS; YWHAB; FGG	42	0.00866994
Fatty acid metabolism	CPT1A; HACD2; HADHB; PTGES3; SLC25A1; CYP4F11; GPX1; ACAA2; THEM4; GPX4; ACOT8; ACBD4; ACOT11; DECR1; SLC27A2	176	0.00903168
Autophagy	TOMM6; TOMM5; ATG13; HSPA8; ATG4B; UBA52; PGAM5; RPS27A; MTMR14; LAMTOR2; LAMTOR3	113	0.00935513
Protein folding	PFDN1; TP53; VBP1; NOP56; TUBB3; GNG11; SKIV2L; PFDN5; ACTB; FBXW7	98	0.00941591
Signaling by Hippo	YWHAB; WWC1; STK4; YWHAE	20	0.00948026
Regulation of lipid metabolism by PPARalpha	NCOA1; PPARA; TBL1XR1; FABP1	20	0.00948026
Synthesis of active ubiquitin: roles of E1 and E2 enzymes	UBE2G2; UBE2K; RPS27A; UBA52; USP5	31	0.00973435
