# Supplementary material for: RNA-Seq of Chicken Embryo Liver Reveals Transcriptional Pathways Influenced by Egg Formaldehyde Treatment
Source: Genes (Basel). 2025 Apr 22;16(5):471. doi: 10.3390/genes16050471 (PMC12111442; doi:10.3390/genes16050471)
Supplement: Supplementary file 1 [file genes-16-00471-s001.zip › Supplementary Table S7.xlsx]

## Sheet: Significant TF
Supplementary Table S7. List of significant transcription factors (TFs)
Transcription Factor Name	TF Family	Log2 Enrichment	Significance Score
Ascl2	bHLH	-0.943046	-3.52673
Bhlha15	bHLH	-0.305662	-2.65773
E2F2	E2F	0.203551	2.71315
ELK4	ETS	1.32664	2.64938
ETV5::FIGLA		-1.77074	-2.93243
ETV7	ETS	1.00785	2.68692
HOXA1	HB	-0.265265	-3.4699
KLF11	Sp/KLF	0.406801	2.99521
KLF13	KLF	1.34843	2.56913
KLF16	Sp/KLF	0.62194	3.42338
KLF5	KLF	0.539794	2.49801
KLF6	Sp/KLF	0.660179	3.15265
MEOX2	HB	-0.222091	-3.34781
MYOD1	bHLH	-0.323754	-3.74864
NFYB	NF-Y	0.355648	2.46041
NR2F2	NR2F	0.493106	2.57588
Prdm5	KLF	-1.31779	-2.90819
Ptf1A	PTF1	-0.305662	-2.65773
RORA	ROR	0.493106	2.57588
SNAI2	ZF	-0.581703	-2.70286
SP3	Sp/KLF	0.456935	3.51517
SP8	Sp/KLF	0.784471	3.65425
SP9	Sp/KLF	0.475329	2.74277
STAT1::STAT2		0.90685	3.56302
TAL1::TCF3		-0.483154	-4.51121
TFAP4	bHLH	-0.52423	-3.81272
TFAP4::FLI1		-1.51109	-3.22728
Tfcp2l1	TFCP2	-0.452661	-2.71203
YY2	YY	0.406396	2.59697
ZBTB11	ZBTB	1.32664	2.64938
Zbtb2	POZ-ZF	1.06384	2.80053
ZBTB7A	ZBTB	1.32664	2.64938
ZFP42	ZF	0.463301	2.52848
ZNF281	HGNC	0.314771	2.41611
ZNF574	HGNC	2.62707	2.64981
ZNF740	HGNC	0.452939	3.06658
